# Supplementary material for: Plasma proteomic signatures of liver steatosis and fibrosis in people living with HIV: a cross-sectional study
Source: eBioMedicine. 2024 Oct 18;109:105407. doi: 10.1016/j.ebiom.2024.105407 (PMC11513669; doi:10.1016/j.ebiom.2024.105407)
Supplement: Supplementary Tables [file mmc1.xlsx]

## Sheet: S1 Disc and Val
		Cohort
Variable	Overall, N = 1,0221	Discovery, N = 7261	Validation, N = 2961	p-value2
S1 or higher				0.281
S0	594 (62%)	428 (63%)	166 (59%)
S1 or higher	362 (38%)	249 (37%)	113 (41%)
F2 or higher				0.011
F0-F1	873 (91%)	640 (92%)	233 (87%)
F2 or higher	86 (9.0%)	52 (7.5%)	34 (13%)
Female Sex	137 (13%)	92 (13%)	45 (15%)	0.281
Age	52 (43, 59)	52 (41, 59)	52 (47, 60)	0.018
Ethnicity
Asian	39 (3.8%)	28 (3.9%)	11 (3.7%)
Black	103 (10%)	82 (11%)	21 (7.1%)
Hispanic	23 (2.3%)	21 (2.9%)	2 (0.7%)
Mixed	56 (5.5%)	50 (6.9%)	6 (2.0%)
Native American	3 (0.3%)	1 (0.1%)	2 (0.7%)
White	796 (78%)	542 (75%)	254 (86%)
BMI (kg/m2)	25.1 (22.7, 27.8)	25.0 (22.8, 27.8)	25.3 (22.6, 27.8)	0.400
BMI Classification				0.329
Lean	493 (48%)	357 (49%)	136 (46%)
Overweight or obese	527 (52%)	367 (51%)	160 (54%)
Physical Activity in General				0.958
Low	171 (19%)	122 (19%)	49 (20%)
Average	535 (61%)	382 (61%)	153 (61%)
Above average	171 (19%)	124 (20%)	47 (19%)
Physical Activity During Work				0.061
Sedentary occupation	201 (23%)	151 (24%)	50 (20%)
Sedentary occupation, walk/cycle to work	105 (12%)	85 (14%)	20 (8.0%)
Often physically active during work	262 (30%)	178 (28%)	84 (34%)
Physically straining work (lifting)	82 (9.4%)	54 (8.6%)	28 (11%)
Unemployed or retired	225 (26%)	158 (25%)	67 (27%)
Smoker (Current)	304 (32%)	219 (33%)	85 (32%)	0.791
Pack Years	5 (0, 23)	5 (0, 22)	6 (0, 29)	0.335
CMV Serology (Pos. IgG)	953 (94%)	681 (94%)	272 (92%)	0.239
CAP (dB/m)	245 (212, 286)	244 (210, 289)	247 (215, 283)	0.581
LSM (kPa)	4.40 (3.70, 5.50)	4.30 (3.60, 5.20)	5.00 (4.10, 6.10)	< 0.0001
Hypertension	252 (25%)	177 (24%)	75 (25%)	0.747
T2DM	52 (5.1%)	38 (5.2%)	14 (4.7%)	0.739
Lipid Lowering Therapy	209 (20%)	140 (19%)	69 (23%)	0.148
Metabolic Syndrome	263 (26%)	179 (25%)	84 (28%)	0.221
Prior Infection With HAV	97 (9.5%)	81 (11%)	16 (5.4%)	0.004
Prior Infection With HBV	311 (31%)	227 (32%)	84 (29%)	0.361
Prior Infection With HCV	77 (7.5%)	56 (7.7%)	21 (7.1%)	0.734
HIV Duration (Years)	11 (6, 18)	12 (7, 18)	11 (5, 17)	0.014
Transmission Route				0.144
Blood products	3 (0.3%)	3 (0.4%)	0 (0%)
Congenital	8 (0.8%)	6 (0.9%)	2 (0.7%)
Heterosexual	228 (23%)	151 (22%)	77 (27%)
IV drug use	8 (0.8%)	8 (1.2%)	0 (0%)
MSM	727 (75%)	519 (76%)	208 (72%)
Nadir CD4 Count (10^6 cells/L)	0.27 (0.15, 0.40)	0.26 (0.16, 0.40)	0.28 (0.13, 0.41)	0.832
CD4:CD8 Ratio pre-ART	0.28 (0.17, 0.47)	0.30 (0.18, 0.48)	0.23 (0.14, 0.38)	0.000
HIV-1 RNA Zenith (copies/ml)	100,000 (40,000, 256,391)	99,900 (38,525, 214,456)	157,807 (46,261, 350,650)	< 0.0001
CD4 at Enrollment (10^6 cells/L)	0.68 (0.50, 0.87)	0.71 (0.54, 0.95)	0.64 (0.45, 0.79)	0.000
CD8 at Enrollment (10^6 cells/L)	0.81 (0.61, 1.12)	0.81 (0.61, 1.12)	NA (NA, NA)
CD4:CD8 Ratio at Enrollment	0.87 (0.59, 1.17)	0.87 (0.59, 1.17)	NA (NA, NA)
ART Duration (Years)	9 (5, 15)	9 (6, 15)	8 (5, 15)	0.073
No ART at Enrollment	15 (1.5%)	14 (1.9%)	1 (0.3%)	0.081
Dual Therapy at Enrollment	107 (11%)	79 (11%)	28 (9.5%)	0.480
NRTI in Current Regimen	977 (96%)	690 (95%)	287 (97%)	0.175
NtRT in Current Regimen	642 (63%)	419 (58%)	223 (75%)	< 0.0001
NNRTI in Current Regimen	365 (36%)	278 (38%)	87 (29%)	0.007
PI in Current Regimen	90 (8.8%)	67 (9.2%)	23 (7.8%)	0.456
INSTI in Current Regimen	597 (58%)	397 (55%)	200 (68%)	0.000
PNPLA3 (rs738409)				0.217
C C	432 (59%)	302 (60%)	130 (56%)
G C	262 (36%)	170 (34%)	92 (40%)
G G	38 (5.2%)	29 (5.8%)	9 (3.9%)
TM6SF2 (rs58542926)				0.968
C C	628 (86%)	430 (86%)	198 (86%)
T C	99 (14%)	67 (13%)	32 (14%)
T T	5 (0.7%)	4 (0.8%)	1 (0.4%)
MBOAT7 (rs641738)				0.247
C C	229 (31%)	147 (29%)	82 (35%)
T C	360 (49%)	253 (50%)	107 (46%)
T T	143 (20%)	101 (20%)	42 (18%)
GCKR (rs780094)				0.973
C C	257 (35%)	175 (35%)	82 (35%)
T C	369 (50%)	254 (51%)	115 (50%)
T T	106 (14%)	72 (14%)	34 (15%)
MTARC1 (rs2642438)				0.823
A A	66 (9.0%)	45 (9.0%)	21 (9.1%)
A G	294 (40%)	205 (41%)	89 (39%)
G G	372 (51%)	251 (50%)	121 (52%)
1Median (IQR) or Frequency (%)
2Pearson's Chi-squared test; Wilcoxon rank sum test; Fisher's exact test

## Sheet: S2 Results DE Steatosis
Outcome	Value.x	fdr.x	Value.y	fdr.y	Groups	label
A1BG	0.0552989	0.0443867	0.0327875	0.229644	Significant in discovery
AAMDC	0.0266214	0.83461	0.0338133	0.707464	Other
AARSD1	0.0975657	0.377019	0.0570804	0.523914	Other
ABCA2	0.0727939	0.277026	0.0483627	0.448681	Other
ABHD14B	0.0852858	0.453578	-0.0758805	0.425001	Other
ABL1	0.0778794	0.581559	0.0159928	0.882757	Other
ABO	-0.0421062	0.918049	0.558405	0.0338669	Significant in validation
ABRAXAS2	0.116961	0.315456	0.0586044	0.593522	Other
ACAA1	0.32156	0.00642748	0.00021624	0.998814	Significant in discovery
ACADSB	0.0259818	0.906676	0.0813484	0.607713	Other
ACAN	0.00644429	0.927185	-0.0784505	0.115341	Other
ACE	0.0766256	0.228932	0.0850007	0.162563	Other
ACE2	0.196539	0.0501031	0.0925682	0.346583	Other
ACHE	0.115991	0.02359	0.0274096	0.6133	Significant in discovery
ACOT13	0.201321	0.305192	0.213442	0.241738	Other
ACOX1	0.134247	0.166631	0.00912617	0.940906	Other
ACP1	0.017745	0.863108	-0.0814079	0.335143	Other
ACP5	0.0868688	0.147153	0.0286326	0.627683	Other
ACP6	0.0100549	0.952622	0.0411291	0.672002	Other
ACRBP	0.0189392	0.782019	0.0286198	0.584393	Other
ACRV1	0.167833	0.228072	0.0381401	0.804663	Other
ACTA2	0.0266883	0.718116	-0.061312	0.332716	Other
ACTN2	-0.137314	0.457408	0.0279004	0.824278	Other
ACVRL1	-0.0199282	0.753378	0.00430173	0.928192	Other
ACY1	0.434913	4.26258e-07	0.185869	0.08011	Significant in discovery
ACY3	0.112064	0.387822	-0.023921	0.837956	Other
ACYP1	0.155205	0.111586	-0.00465057	0.960029	Other
ADA	0.0227529	0.808111	-0.0108051	0.87895	Other
ADA2	-0.0240733	0.841636	0.0578262	0.472214	Other
ADAM12	0.109301	0.0534534	0.0836585	0.193286	Other
ADAM15	0.0351175	0.555433	0.0464162	0.360116	Other
ADAM22	0.009166	0.928297	-0.0413366	0.464085	Other
ADAM23	0.0237731	0.728738	-0.0127877	0.853488	Other
ADAM8	0.0564969	0.514182	0.0264703	0.663562	Other
ADAM9	-0.00126988	0.987927	0.0223867	0.696508	Other
ADAMTS1	0.0134597	0.877606	0.181516	0.00169937	Significant in validation
ADAMTS13	0.0516512	0.278632	0.0585563	0.246258	Other
ADAMTS15	0.144731	0.214938	0.0789458	0.42493	Other
ADAMTS16	0.0124523	0.906676	0.00446146	0.939517	Other
ADAMTS4	0.126913	0.0916927	0.056077	0.455702	Other
ADAMTS8	0.0514189	0.543703	-0.0115467	0.879399	Other
ADAMTSL2	0.194395	6.45505e-06	0.185075	0.00016794	Validated	ADAMTSL2
ADAMTSL4	0.0549028	0.214938	-0.00347982	0.944048	Other
ADAMTSL5	-0.0300389	0.780484	-0.00208328	0.981788	Other
ADCYAP1R1	-0.0467931	0.54868	-0.0292335	0.622388	Other
ADD1	0.164196	0.0934233	0.0710658	0.487548	Other
ADGRB3	-0.0013124	0.988737	-0.0620849	0.31382	Other
ADGRD1	0.174831	0.00265393	0.131346	0.0598369	Significant in discovery
ADGRE1	-0.0150554	0.920989	0.105514	0.265096	Other
ADGRE2	0.0493963	0.419972	-0.0279181	0.637297	Other
ADGRF5	0.0380146	0.419972	0.000373715	0.993592	Other
ADGRG1	0.287359	0.0110018	0.0049041	0.966407	Significant in discovery
ADGRG2	-0.0409257	0.453578	-0.069649	0.156333	Other
ADH1B	0.479601	1.95497e-06	0.158125	0.193724	Significant in discovery
ADH4	0.466562	6.90693e-06	0.234635	0.0660531	Significant in discovery
ADIPOQ	-0.184141	0.160328	-0.130079	0.308025	Other
ADM	0.0659996	0.455145	0.109352	0.0302093	Significant in validation
AFM	0.171577	2.19044e-09	0.107743	0.00113081	Validated	AFM
AFP	0.0621292	0.645245	0.176067	0.0951006	Other
AGER	-0.0659021	0.444243	-0.0516899	0.479748	Other
AGR2	-0.0728461	0.730978	-0.248336	0.153621	Other
AGR3	0.175815	0.277955	0.135127	0.316482	Other
AGRN	0.0849654	0.19422	0.0415847	0.526574	Other
AGRP	0.090077	0.395653	0.0990943	0.332163	Other
AGT	0.0938126	0.0438226	-0.0177654	0.619199	Significant in discovery
AGXT	0.253	0.0231983	0.0573732	0.664602	Significant in discovery
AHCY	0.0789015	0.523283	0.0597853	0.530808	Other
AHNAK	0.0597665	0.400034	0.0727728	0.251664	Other
AHNAK2	-0.00374044	0.97133	-0.0923159	0.126638	Other
AHSA1	0.046458	0.728012	-0.015594	0.870617	Other
AHSG	0.0310832	0.576735	0.165088	0.000355128	Significant in validation
AHSP	0.239445	0.100452	0.142013	0.253777	Other
AIF1	0.0736723	0.691218	0.00237429	0.985963	Other
AIF1L	0.013058	0.906676	-0.0434395	0.594897	Other
AIFM1	0.283674	0.130152	0.231755	0.144366	Other
AK1	0.127361	0.244552	-0.0320605	0.741763	Other
AK2	0.148542	0.457408	0.14933	0.368141	Other
AKAP12	-0.0122827	0.828361	-0.0847257	0.218381	Other
AKR1B1	0.149463	0.33986	-0.11875	0.392935	Other
AKR1C4	0.177421	0.257068	-0.193154	0.211851	Other
AKR7L	0.287882	0.00351699	0.0308576	0.750988	Significant in discovery
AKT1S1	0.14787	0.209245	0.0197221	0.853709	Other
AKT2	0.0941276	0.712243	0.251977	0.175846	Other
AKT3	0.0632767	0.640782	-0.0065235	0.942482	Other
ALCAM	0.0355556	0.372552	0.0217675	0.51577	Other
ALDH1A1	0.314903	7.61733e-06	0.120317	0.142518	Significant in discovery
ALPI	0.0910223	0.760898	-0.578945	0.0107057	Significant in validation
ALPP	-0.261916	0.351327	-0.117799	0.644251	Other
AMBN	-0.0425967	0.318037	-0.0496315	0.287763	Other
AMBP	0.000679952	0.995567	0.0165578	0.640758	Other
AMDHD2	0.0431467	0.300789	0.0677271	0.274469	Other
AMIGO2	0.0525524	0.461205	-0.0152445	0.71512	Other
AMN	0.0912979	0.409198	0.221467	0.0181467	Significant in validation
AMOT	0.159475	0.031747	0.187161	0.00713273	Validated
AMOTL2	0.0756298	0.236599	-0.0899278	0.203826	Other
AMPD3	-0.016435	0.916403	0.06764	0.534627	Other
AMY1A_AMY1B_AMY1C	-0.0507079	0.596786	0.13161	0.181316	Other
AMY2A	-0.0688925	0.457408	-0.0355752	0.628856	Other
AMY2B	-0.0518369	0.597209	-0.0425658	0.563919	Other
ANG	-0.0241575	0.748777	-0.00557158	0.923986	Other
ANGPT1	0.0921968	0.541832	-0.062842	0.626368	Other
ANGPT2	0.121007	0.157988	0.0663868	0.249597	Other
ANGPTL1	0.0212614	0.752051	-0.0601498	0.241333	Other
ANGPTL2	0.186369	0.00835416	0.207414	0.0142627	Validated
ANGPTL3	-0.0773092	0.339643	-0.144454	0.0618739	Other
ANGPTL4	0.0161144	0.87844	0.0392032	0.610723	Other
ANGPTL7	0.0690696	0.392311	-0.0253779	0.664986	Other
ANK2	0.0273164	0.893975	0.00360696	0.982023	Other
ANKMY2	0.136184	0.339629	-0.00496961	0.966964	Other
ANKRD54	0.106755	0.27444	0.0506534	0.491415	Other
ANPEP	0.0420283	0.561771	-0.0427842	0.472568	Other
ANXA1	0.0434452	0.804138	-0.022517	0.852798	Other
ANXA10	-0.0579444	0.769952	-0.158698	0.2636	Other
ANXA11	-0.0141482	0.935121	-0.0753313	0.508633	Other
ANXA2	0.040873	0.862037	0.151415	0.367311	Other
ANXA3	-0.00900179	0.976895	-0.0383951	0.790899	Other
ANXA4	-0.00310927	0.988737	-0.0915334	0.483681	Other
ANXA5	-0.0609937	0.559997	-0.022902	0.73768	Other
AOC1	-0.00339798	0.987927	-0.026501	0.82792	Other
AOC3	0.0400257	0.59178	0.035795	0.579259	Other
AP1G2	0.12319	0.4407	0.150045	0.270596	Other
AP3B1	0.121237	0.360216	0.0515613	0.668371	Other
APBB1IP	-0.0461271	0.856624	0.0143868	0.934947	Other
APCS	0.125489	0.021285	0.0697115	0.22588	Significant in discovery
APEX1	0.0994226	0.542218	0.0221287	0.860509	Other
APLP1	-0.0506269	0.628745	-0.206126	0.0370643	Significant in validation
APOA1	0.0474016	0.293637	0.00837917	0.818257	Other
APOA2	-0.0900377	0.396479	-0.0494085	0.578599	Other
APOA4	0.0733119	0.364328	-0.0888833	0.16478	Other
APOB	0.0891467	0.12599	0.0442848	0.337191	Other
APOBR	0.0746037	0.291408	0.120893	0.051394	Other
APOC1	0.0394597	0.581362	0.07795	0.165551	Other
APOD	0.00356205	0.974928	-0.0242496	0.684634	Other
APOE	0.0814022	0.506568	0.155021	0.103205	Other
APOF	-0.0443057	0.613002	-0.0122766	0.812336	Other
APOH	0.0716921	0.2626	-0.0398763	0.491658	Other
APOL1	-0.0238798	0.924526	0.12081	0.343684	Other
APOM	0.0178731	0.832889	-0.0874829	0.164939	Other
APPL2	0.236493	0.182869	-0.0406711	0.789966	Other
APRT	0.100926	0.313591	-0.00284987	0.967807	Other
AREG	-0.0721416	0.458442	0.0754078	0.312935	Other
ARF6	0.140769	0.539276	0.196705	0.2733	Other
ARFIP1	0.077904	0.580374	0.152884	0.197047	Other
ARG1	0.0347938	0.841643	-0.0127464	0.916883	Other
ARHGAP1	0.0156083	0.886615	0.0516408	0.497228	Other
ARHGAP45	0.164628	0.183382	-0.0520337	0.64296	Other
ARHGEF1	0.171424	0.311413	0.0435702	0.742947	Other
ARHGEF10	0.174646	0.175507	-0.120849	0.297506	Other
ARHGEF12	0.173675	0.277955	-0.118266	0.33576	Other
ARHGEF5	0.000330183	0.999076	-0.115433	0.455219	Other
ARL13B	0.197589	0.22707	0.110571	0.449996	Other
ARL2BP	0.0106652	0.945455	0.12853	0.198975	Other
ARSA	0.17484	0.0256113	0.2112	0.00753405	Validated
ARSB	0.124455	0.237662	0.0125099	0.884035	Other
ART3	-0.128774	0.0415732	-0.128479	0.0550527	Significant in discovery
ASAH1	0.15351	0.0110018	0.0170614	0.79156	Significant in discovery
ASAH2	0.210473	0.0104567	0.12317	0.0868278	Significant in discovery
ASGR1	0.136108	0.00621451	0.0292628	0.557347	Significant in discovery
ASGR2	0.0013423	0.988737	0.0675219	0.266765	Other
ASPN	0.122636	0.0839163	0.0249497	0.753438	Other
ASPSCR1	0.213098	0.00935684	0.196003	0.026173	Validated
ASRGL1	0.0242128	0.924142	0.0893885	0.554015	Other
ASS1	0.331971	0.00261016	0.0802585	0.515719	Significant in discovery
ATF2	-0.00697881	0.978795	-0.100026	0.418244	Other
ATG16L1	0.144525	0.225752	0.0855055	0.411719	Other
ATG4A	0.163309	0.0916792	0.0248414	0.764253	Other
ATOX1	0.101932	0.443638	-0.0216794	0.833773	Other
ATP1B1	0.0936324	0.199941	-0.0502044	0.404133	Other
ATP2B4	0.0430141	0.761099	-0.103732	0.321694	Other
ATP5IF1	0.118598	0.514182	0.00915206	0.956076	Other
ATP6AP2	-0.0220895	0.811821	-0.0361646	0.633489	Other
ATP6V1F	0.12083	0.406018	0.124005	0.292192	Other
ATP6V1G1	0.18049	0.192894	0.0116982	0.925197	Other
ATRAID	0.00483638	0.944556	0.0334344	0.454928	Other
ATRN	0.0702834	0.00716241	0.0704935	0.00676767	Validated
ATXN10	0.0621275	0.648033	-0.0741649	0.463932	Other
ATXN2	-0.00285589	0.994004	0.0981279	0.613803	Other
ATXN2L	0.0637618	0.402732	0.000400092	0.995511	Other
ATXN3	0.112657	0.356489	-0.0299324	0.796717	Other
AXIN1	0.124902	0.458477	-0.0408449	0.761051	Other
AXL	0.021418	0.766068	-0.0573293	0.317903	Other
AZU1	-0.0162821	0.93993	-0.111853	0.442755	Other
B2M	0.0696008	0.279005	0.0340769	0.483083	Other
B3GNT7	0.0148703	0.870994	0.0362318	0.554472	Other
B4GALT1	0.038992	0.529387	0.0511568	0.324574	Other
B4GAT1	0.0403765	0.419972	-0.0509808	0.244668	Other
BAG3	0.0693584	0.433825	0.0038224	0.962197	Other
BAG4	0.0948136	0.504677	0.0166873	0.887798	Other
BAG6	0.105061	0.130152	-0.0695683	0.2883	Other
BAIAP2	0.142333	0.277545	0.140652	0.206537	Other
BANK1	0.2282	0.164772	0.0494966	0.712431	Other
BAP18	0.0786939	0.485715	0.0199081	0.819687	Other
BATF	-0.0765433	0.655986	-0.111235	0.507866	Other
BAX	-0.0594119	0.808023	-0.224093	0.153494	Other
BCAM	0.0683	0.128906	-0.000116245	0.997763	Other
BCAN	-0.0696171	0.293632	-0.116741	0.0510561	Other
BCAT1	0.117116	0.0206128	0.0341149	0.593798	Significant in discovery
BCHE	0.115384	0.00681639	0.119768	0.00833225	Validated
BCL2	0.0311385	0.759509	0.0759354	0.208778	Other
BCL2L1	0.161491	0.325123	0.0586091	0.683443	Other
BCL2L11	-0.0169022	0.908722	0.0238349	0.755298	Other
BCL2L15	0.129423	0.576735	-0.145024	0.446883	Other
BCR	0.0718069	0.640782	-0.0362789	0.732844	Other
BDNF	0.0196667	0.924154	0.0429783	0.737942	Other
BECN1	0.13537	0.282759	0.108569	0.341467	Other
BGLAP	0.0499914	0.83461	0.271284	0.0844008	Other
BGN	0.0456347	0.812305	0.0832245	0.501179	Other
BHMT2	0.0446344	0.490456	0.00592985	0.923024	Other
BID	-0.0331668	0.889304	0.01494	0.916755	Other
BIN2	0.117637	0.503946	0.0288299	0.836223	Other
BLMH	0.0857704	0.128196	-0.0113688	0.832029	Other
BLNK	0.00736206	0.949264	0.185551	0.00515307	Significant in validation
BLOC1S2	-0.0101549	0.953053	0.0771237	0.559033	Other
BLOC1S3	0.0755193	0.313947	0.0608113	0.375116	Other
BLVRB	0.0485965	0.629532	0.0595671	0.450344	Other
BMP10	-0.00605617	0.939775	-0.0676989	0.138492	Other
BMP4	0.0723073	0.576735	-0.111545	0.286651	Other
BMP6	0.102488	0.373967	-0.102737	0.258397	Other
BMPER	0.0809892	0.034622	0.0462084	0.185337	Significant in discovery
BNIP2	0.060788	0.504677	-0.132165	0.133875	Other
BNIP3L	0.0348735	0.808023	0.0631977	0.587412	Other
BOC	-0.0221252	0.666146	-0.0484712	0.254901	Other
BOLA2_BOLA2B	0.0985521	0.277289	-0.0289811	0.720433	Other
BPIFA2	-0.37591	0.0443867	-0.395431	0.0491014	Validated	BPIFA2
BPIFB1	-0.250339	0.0232657	-0.123385	0.324853	Significant in discovery
BPIFB2	0.324187	0.00410126	0.26628	0.0454472	Validated	BPIFB2
BRAP	0.141628	0.380053	0.0407139	0.761727	Other
BRD2	-0.0129403	0.900177	-0.012171	0.851821	Other
BRD3	0.0649487	0.623005	0.00128434	0.990769	Other
BRDT	0.00588211	0.963468	0.120254	0.19921	Other
BRK1	-0.0113444	0.913473	-0.026662	0.677087	Other
BSG	0.00332656	0.945455	-0.00125267	0.975076	Other
BST1	0.0827702	0.22707	0.144124	0.083739	Other
BST2	0.110639	0.353325	0.0544357	0.535122	Other
BTC	0.000602214	0.998577	-0.043651	0.749212	Other
BTD	0.0703896	0.0322876	0.083851	0.0234867	Validated
BTN1A1	-0.037233	0.667355	-0.0181752	0.760688	Other
BTN2A1	-0.0317391	0.555433	0.033334	0.574937	Other
BTN3A2	0.0839066	0.236292	0.0565421	0.402148	Other
C19orf12	0.276235	0.0289854	0.16378	0.137696	Significant in discovery
C1GALT1C1	0.0129003	0.900279	0.0447962	0.467082	Other
C1QA	-0.0418271	0.343585	-0.00768041	0.843852	Other
C1QL2	0.0785205	0.398202	0.0142899	0.863631	Other
C1QTNF1	0.0774716	0.529949	0.255452	0.0404878	Significant in validation
C1QTNF5	0.0201376	0.776749	0.040935	0.458283	Other
C1QTNF9	-0.00788152	0.945455	0.0581898	0.416412	Other
C1R	0.0679533	0.0483991	0.0689397	0.0386298	Validated
C1RL	0.0171128	0.662572	0.0425962	0.183894	Other
C1S	0.0810363	0.0294587	0.0253148	0.504501	Significant in discovery
C2	0.049004	0.307909	-0.0230841	0.597624	Other
C2CD2L	-0.0233572	0.750229	0.0207203	0.719263	Other
C2orf69	0.0658049	0.607328	-0.0114516	0.931462	Other
C3	0.201413	0.00161522	0.0863644	0.200175	Significant in discovery
C4BPB	-0.0548557	0.483368	-0.0470996	0.525137	Other
C5	0.0372287	0.288135	0.0117896	0.760069	Other
C7	0.0290713	0.64322	0.01857	0.667072	Other
C7orf50	0.0202882	0.654577	0.0216916	0.518642	Other
C8B	0.05889	0.19933	0.0499749	0.228766	Other
C9	-0.22347	0.00679405	-0.211228	0.0139518	Validated
C9orf40	0.122914	0.31628	0.0810112	0.434369	Other
CA1	0.139556	0.164772	0.0632796	0.44709	Other
CA11	-0.0182396	0.737835	-0.0213601	0.710414	Other
CA12	-0.0257157	0.780108	0.0198253	0.745428	Other
CA13	0.153348	0.370931	-0.0425715	0.772638	Other
CA14	-0.21111	0.00265393	-0.144131	0.0382363	Validated
CA2	0.169948	0.116405	0.0997588	0.331239	Other
CA3	0.0276958	0.85324	0.0696961	0.434395	Other
CA4	-0.024709	0.66095	-0.00522241	0.912136	Other
CA5A	0.185197	0.269981	0.0974801	0.494898	Other
CA6	-0.0930315	0.457408	-0.0896324	0.419839	Other
CA9	0.0117485	0.924526	-0.154331	0.0371756	Significant in validation
CABP2	0.179745	0.19422	0.0345691	0.7689	Other
CACNB3	0.201066	0.176808	0.0820255	0.506655	Other
CACYBP	0.149211	0.348579	0.00397241	0.976282	Other
CALB1	-0.114725	0.333435	-0.0843088	0.294601	Other
CALB2	0.0599193	0.580784	0.0531985	0.488666	Other
CALCA	0.0277725	0.835292	-0.0378286	0.727864	Other
CALCB	-0.0998899	0.0959205	0.0235325	0.770164	Other
CALCOCO1	0.166927	0.325123	-0.12679	0.358673	Other
CALCOCO2	0.135209	0.235758	0.0798934	0.429675	Other
CAMKK1	-0.0220478	0.908016	-0.0754638	0.565514	Other
CAMLG	-0.0534499	0.728507	0.0771417	0.524057	Other
CAMSAP1	0.0801422	0.699682	0.0424957	0.78172	Other
CANT1	0.0484454	0.219915	-0.0316377	0.347432	Other
CAPG	0.0210433	0.929462	0.101182	0.4613	Other
CAPN3	-0.0694166	0.576735	-0.0206507	0.767328	Other
CAPS	0.0327579	0.675582	-0.00883857	0.9355	Other
CARHSP1	0.0881743	0.313591	0.0190756	0.800933	Other
CASP1	-0.0708897	0.81329	0.0117975	0.95718	Other
CASP2	0.00103816	0.995567	-0.0510952	0.534957	Other
CASP3	0.11337	0.457408	-0.0170353	0.892944	Other
CASP4	0.177793	0.582432	0.255739	0.332993	Other
CASP7	0.0878966	0.560386	0.0053408	0.964202	Other
CASP8	0.0156137	0.951701	-0.0897379	0.54583	Other
CAT	0.105942	0.127486	0.119329	0.125005	Other
CBLIF	0.0489927	0.759509	-0.0241498	0.850112	Other
CBLN4	0.153516	0.0496442	0.129691	0.0504346	Significant in discovery
CBS	0.370288	0.000345804	0.152492	0.249383	Significant in discovery
CC2D1A	0.148985	0.228415	-0.030732	0.766081	Other
CCAR2	0.0215936	0.862037	0.139485	0.124133	Other
CCDC50	-0.0303379	0.824601	0.252098	0.0246148	Significant in validation
CCDC80	-0.0202048	0.809084	0.00714938	0.911026	Other
CCER2	-0.126461	0.199941	-0.0401993	0.691195	Other
CCL11	-0.0140329	0.867747	-0.0311865	0.583705	Other
CCL13	0.0366392	0.780108	0.0119549	0.898479	Other
CCL14	-0.0421636	0.669329	-0.0370292	0.645766	Other
CCL15	-0.0600825	0.530288	0.0799692	0.31222	Other
CCL16	0.0277023	0.83461	-0.11714	0.24746	Other
CCL17	-0.151003	0.347433	-0.0250354	0.85834	Other
CCL18	0.0238779	0.877606	0.135703	0.180427	Other
CCL19	0.0233649	0.899611	0.401638	0.00392666	Significant in validation
CCL2	0.0887545	0.382997	0.0764932	0.29786	Other
CCL20	0.000133929	0.999706	0.0912399	0.553254	Other
CCL21	0.0197748	0.804138	0.1804	0.00339393	Significant in validation
CCL22	0.00248253	0.987927	0.254901	0.0179622	Significant in validation
CCL23	0.0509422	0.576735	-0.0222341	0.747869	Other
CCL24	0.144231	0.345405	0.0626525	0.661082	Other
CCL25	0.0374614	0.752051	-0.00478377	0.956268	Other
CCL26	0.104444	0.473143	0.114564	0.335096	Other
CCL27	0.014474	0.922908	0.0042395	0.965468	Other
CCL28	-0.0277723	0.852313	-0.157687	0.125604	Other
CCL3	0.0525144	0.770586	0.00843976	0.936579	Other
CCL4	0.0356389	0.808023	-0.143063	0.239947	Other
CCL5	-0.00730825	0.981956	-0.0594716	0.675244	Other
CCL7	-0.0847969	0.457408	0.110055	0.298829	Other
CCL8	0.0457508	0.766034	0.00587367	0.948054	Other
CCN1	0.179295	0.249532	0.190121	0.171643	Other
CCN2	0.0335941	0.78319	-0.00715841	0.937172	Other
CCN3	0.0436302	0.539314	0.0172287	0.80894	Other
CCS	0.132413	0.0951911	-0.0328169	0.641599	Other
CD101	0.0977506	0.244552	0.0888619	0.223217	Other
CD109	0.0757471	0.214938	-0.0156065	0.809258	Other
CD14	-0.0524877	0.662572	-0.0858328	0.379415	Other
CD160	0.0126008	0.924269	-0.115781	0.221963	Other
CD163	0.111553	0.199643	0.0413546	0.609053	Other
CD164	0.026215	0.610679	-0.00106644	0.978709	Other
CD177	0.0220445	0.939775	-0.113392	0.564631	Other
CD1C	-0.0317826	0.505658	0.0615042	0.195205	Other
CD200	-0.0195644	0.739397	-0.0907389	0.055635	Other
CD200R1	0.0335392	0.621057	0.0620449	0.301102	Other
CD207	-0.0101665	0.923841	0.0579098	0.433667	Other
CD209	-0.00700972	0.946366	-0.00428229	0.94737	Other
CD22	0.0997218	0.189568	0.0658369	0.360682	Other
CD226	0.101144	0.194508	0.00407965	0.955514	Other
CD244	0.0461587	0.377966	0.0192557	0.676599	Other
CD248	0.0619685	0.412161	0.00397858	0.951783	Other
CD27	-0.0649357	0.42506	-0.0381034	0.600008	Other
CD274	0.0333593	0.685786	-0.0251283	0.649191	Other
CD276	-0.00489233	0.960446	0.00596935	0.927969	Other
CD28	0.0417883	0.605128	0.0813961	0.183657	Other
CD2AP	0.17993	0.0595146	0.118793	0.256645	Other
CD300A	0.0850633	0.0942548	0.0743247	0.131044	Other
CD300C	0.0363967	0.639222	0.0695607	0.248934	Other
CD300E	0.041141	0.71045	0.0570396	0.476889	Other
CD300LF	0.0136506	0.949264	0.0222503	0.841112	Other
CD300LG	-0.0758519	0.264181	-0.118226	0.064708	Other
CD302	0.038882	0.6826	0.0476937	0.394707	Other
CD33	-0.146867	0.305192	-0.156444	0.24759	Other
CD34	-0.0109364	0.841636	-0.0877912	0.0215886	Significant in validation
CD36	0.128322	0.174135	0.0907746	0.206922	Other
CD38	0.071405	0.42154	0.0263054	0.675852	Other
CD4	0.0419698	0.540709	-0.0256188	0.734871	Other
CD40	0.0506015	0.595721	-0.0103046	0.903492	Other
CD40LG	0.0322365	0.82678	-0.0112787	0.916278	Other
CD46	-0.0174522	0.826177	-0.0496816	0.375381	Other
CD48	0.0315612	0.599995	-0.00133607	0.980158	Other
CD5	-0.029555	0.782019	0.0505592	0.395641	Other
CD55	-0.0555283	0.393567	-0.0327108	0.56798	Other
CD58	0.00369975	0.944564	-0.0427277	0.250029	Other
CD59	0.00136793	0.987539	0.00200056	0.958632	Other
CD5L	0.0357806	0.737835	0.0420334	0.576392	Other
CD6	0.0671374	0.480309	0.0751564	0.346629	Other
CD63	0.171606	0.0527691	-0.0122142	0.874735	Other
CD69	0.106311	0.503946	-0.0305038	0.820756	Other
CD7	0.036357	0.659096	0.0889323	0.171107	Other
CD70	0.00215319	0.987927	-0.0373119	0.629592	Other
CD72	0.0984846	0.19422	0.108894	0.100193	Other
CD74	0.00307741	0.978795	0.0166844	0.758632	Other
CD79B	-0.0340211	0.716525	-0.0255951	0.712553	Other
CD80	0.0395444	0.660019	0.0257249	0.712454	Other
CD82	0.0751336	0.501611	-0.0138879	0.846969	Other
CD83	0.00591215	0.951701	-0.00540791	0.933878	Other
CD84	0.034753	0.590953	-0.0486056	0.336716	Other
CD86	0.0483924	0.386585	0.128226	0.0129155	Significant in validation
CD8A	0.0793517	0.408433	-0.0467875	0.562608	Other
CD93	-0.055182	0.459611	-0.0808883	0.244155	Other
CD99	0.0311233	0.406228	0.000578908	0.986546	Other
CD99L2	0.0716442	0.11861	0.0371578	0.397893	Other
CDA	0.0522494	0.662572	-0.0587575	0.567551	Other
CDC26	0.144823	0.228072	0.0845919	0.436649	Other
CDC27	0.0548428	0.718742	-0.0034916	0.974101	Other
CDC37	0.0835786	0.590003	0.0449951	0.733711	Other
CDC42BPB	0.215414	0.0934233	0.020487	0.868795	Other
CDCP1	0.110256	0.269981	0.107656	0.18341	Other
CDH1	0.0351891	0.711091	-0.0971782	0.151347	Other
CDH15	0.192049	0.0483991	0.205167	0.0857777	Significant in discovery
CDH17	-0.0439953	0.761516	-0.227605	0.016809	Significant in validation
CDH2	0.197928	0.000110295	0.0852051	0.158133	Significant in discovery
CDH23	0.0363214	0.477509	-0.0563156	0.268342	Other
CDH3	0.00327735	0.976895	-0.0503053	0.400303	Other
CDH5	-0.0160991	0.812076	-0.0551819	0.304259	Other
CDH6	-0.00904183	0.923675	-0.0762312	0.240014	Other
CDHR1	0.097205	0.236492	0.0669896	0.512798	Other
CDHR2	0.407244	2.14735e-05	0.307113	0.00463154	Validated	CDHR2
CDHR5	0.100972	0.154908	0.208919	0.00239232	Significant in validation
CDKN1A	0.34305	0.0408966	0.038705	0.822047	Significant in discovery
CDKN2D	0.149766	0.362764	-0.0321317	0.812915	Other
CDNF	-0.0707295	0.370931	-0.035591	0.521796	Other
CDON	0.0594703	0.263837	0.0536962	0.292065	Other
CDSN	-0.0697162	0.347898	-0.1025	0.118118	Other
CEACAM1	0.0113135	0.908722	-0.0582435	0.240641	Other
CEACAM16	0.0604814	0.748777	0.0677397	0.67186	Other
CEACAM19	-0.0464112	0.537579	0.00153014	0.979449	Other
CEACAM21	-0.08871	0.622102	-0.0382719	0.808058	Other
CEACAM5	-0.10625	0.489213	-0.0290718	0.802344	Other
CEACAM6	-0.0358938	0.721346	-0.0148332	0.851518	Other
CEACAM8	0.00770687	0.957169	-0.0426503	0.661717	Other
CEBPB	0.0434992	0.733428	-0.121535	0.236103	Other
CELA2A	0.0896606	0.480309	0.0533639	0.605588	Other
CELA3A	0.030248	0.83276	0.0269201	0.785334	Other
CELSR2	-0.0392293	0.467723	0.0137682	0.768557	Other
CEMIP2	0.14613	0.00109799	0.126218	0.0408385	Validated
CEND1	-0.0203113	0.867496	-0.164821	0.0120841	Significant in validation
CENPJ	-0.0156603	0.939435	-0.140258	0.298612	Other
CEP112	0.0283035	0.780735	0.141353	0.0569118	Other
CEP164	-0.0553021	0.729249	-0.0802769	0.483542	Other
CEP170	0.0817307	0.620293	0.0462069	0.72316	Other
CES1	0.529776	1.78503e-07	0.431876	0.000282444	Validated	CES1
CES2	0.151299	0.159115	0.0578046	0.488411	Other
CES3	0.255274	0.12599	0.260033	0.107215	Other
CETN2	0.133427	0.374312	0.0300996	0.804955	Other
CETN3	0.191753	0.0501031	0.208036	0.0454728	Significant in validation
CFB	0.0810159	0.159278	0.0738964	0.15949	Other
CFC1	0.00612719	0.952622	-0.0259714	0.67791	Other
CFD	0.0381227	0.303429	0.0244887	0.453814	Other
CFH	0.0834487	0.0262419	0.0889634	0.0200773	Validated
CFHR2	0.0439235	0.68714	-0.0314234	0.727322	Other
CFHR4	-0.0720257	0.452793	-0.0413822	0.619237	Other
CFHR5	-0.0754625	0.377019	-0.0864614	0.185376	Other
CFI	0.0856383	0.019489	0.0762946	0.0340696	Validated
CFP	0.0950542	0.00329851	0.107487	0.00267898	Validated
CGA	-0.111841	0.331633	-0.174851	0.123425	Other
CGN	0.0781138	0.486632	-0.0911256	0.306516	Other
CGREF1	-0.0437373	0.596702	-0.10933	0.156048	Other
CHAC2	0.0826991	0.473809	-0.0136739	0.892524	Other
CHAD	-0.0597996	0.517088	-0.0492233	0.565461	Other
CHCHD10	0.039705	0.748777	0.0542292	0.55411	Other
CHCHD6	0.0703859	0.155981	0.0955355	0.0894982	Other
CHEK2	-0.028	0.745164	-0.153747	0.0216605	Significant in validation
CHGA	-0.0671168	0.721303	-0.229763	0.0911782	Other
CHGB	-0.137514	0.0393634	-0.133134	0.0582337	Significant in discovery
CHI3L1	0.19811	0.122836	0.154529	0.146175	Other
CHIT1	-0.0208731	0.964356	-0.0254422	0.921103	Other
CHL1	-0.00945076	0.92005	-0.00145821	0.982499	Other
CHMP1A	0.131794	0.354445	-0.0334496	0.77734	Other
CHMP6	0.132468	0.108551	0.060603	0.471358	Other
CHRDL1	0.002584	0.986471	0.0208283	0.746908	Other
CHRDL2	0.0715722	0.410839	-0.0712746	0.343161	Other
CIAPIN1	0.101291	0.374312	0.0271194	0.774215	Other
CILP	0.0996381	0.505658	0.124472	0.357944	Other
CIRBP	0.0933229	0.579061	0.171463	0.214667	Other
CIT	0.0603412	0.433666	0.0546303	0.407813	Other
CKAP4	-0.0308554	0.576735	-0.0102236	0.835425	Other
CKB	-0.39906	7.84409e-07	-0.32415	0.00165188	Validated	CKB
CKMT1A_CKMT1B	-0.171082	0.359519	0.232403	0.182744	Other
CLC	-0.239623	0.228415	0.0590736	0.743678	Other
CLEC10A	0.00210542	0.987927	-0.0483431	0.437137	Other
CLEC11A	0.0282597	0.766759	-0.0235203	0.759651	Other
CLEC12A	-0.00121933	0.988894	0.0544931	0.36872	Other
CLEC14A	-0.0151769	0.847697	-0.0379038	0.470311	Other
CLEC1A	-0.074996	0.192894	-0.0501946	0.392898	Other
CLEC1B	0.159489	0.293246	-0.0284119	0.835683	Other
CLEC3B	0.0470949	0.244793	0.0213881	0.548288	Other
CLEC4A	-0.0471674	0.556503	-0.179486	0.0034254	Significant in validation
CLEC4C	-0.0370954	0.734263	0.00721274	0.93358	Other
CLEC4D	0.0237863	0.900279	-0.0805396	0.495649	Other
CLEC4G	0.0383434	0.576546	0.0798788	0.158027	Other
CLEC4M	0.0156958	0.897362	0.105974	0.154846	Other
CLEC5A	-0.0439039	0.583642	0.00406616	0.953069	Other
CLEC6A	-0.0441946	0.733428	-0.000959152	0.990536	Other
CLEC7A	0.0241398	0.894423	0.00348816	0.978695	Other
CLGN	0.0600472	0.563356	-0.0336944	0.687574	Other
CLIC5	-0.0366404	0.662572	0.000425879	0.994707	Other
CLIP2	0.209549	0.270527	0.0186351	0.908928	Other
CLMP	0.0455311	0.560889	0.0250869	0.597812	Other
CLPP	0.125042	0.487352	0.0656156	0.665983	Other
CLPS	-0.217988	0.112042	-0.14467	0.275034	Other
CLSTN1	-0.100417	0.307012	-0.0813223	0.371899	Other
CLSTN2	-0.0128832	0.879837	0.00229585	0.970188	Other
CLSTN3	0.0555545	0.402015	0.0554926	0.330719	Other
CLU	0.0388945	0.33717	0.0560447	0.0995349	Other
CLUL1	-0.095754	0.249532	-0.124318	0.165071	Other
CMC1	0.130143	0.343803	0.0244765	0.847424	Other
CMIP	0.147117	0.259112	0.000169781	0.998843	Other
CNDP1	0.158173	0.136878	0.0323775	0.736248	Other
CNGB3	0.0534415	0.542613	0.0505884	0.437966	Other
CNP	0.204696	0.0621234	0.0694043	0.495356	Other
CNPY2	0.0912738	0.503827	-0.216536	0.0819488	Other
CNPY4	0.132398	0.288135	0.00230014	0.98113	Other
CNST	0.197259	0.206058	0.073356	0.620516	Other
CNTN1	0.0101397	0.877482	0.0357199	0.490358	Other
CNTN2	0.0576496	0.537379	-0.037159	0.62941	Other
CNTN3	0.18223	0.000189954	0.117471	0.0503406	Significant in discovery
CNTN4	0.0415084	0.367818	-0.0123875	0.764151	Other
CNTN5	0.0286674	0.734263	-0.0790697	0.231405	Other
CNTNAP2	-0.0361883	0.691218	-0.124976	0.0805313	Other
COCH	0.0744993	0.327288	-0.00783235	0.908414	Other
COL15A1	0.0253519	0.691218	0.0979523	0.0726883	Other
COL18A1	0.000801988	0.989719	0.0951261	0.0367695	Significant in validation
COL1A1	-0.0640774	0.418739	-0.0686685	0.359052	Other
COL24A1	0.0750822	0.530288	0.120216	0.178398	Other
COL28A1	0.00184355	0.99286	-0.0802092	0.502363	Other
COL2A1	0.176266	0.148668	0.129671	0.251525	Other
COL3A1	0.0721127	0.125856	0.0296362	0.53418	Other
COL4A1	-0.0810521	0.221992	-0.089672	0.17821	Other
COL5A1	0.137873	0.0443867	0.0127867	0.862888	Significant in discovery
COL6A3	0.0261863	0.734263	0.0517831	0.446267	Other
COL9A1	0.059898	0.425266	-0.0815879	0.300479	Other
COLEC12	-0.0145215	0.832889	0.0473382	0.363049	Other
COMMD1	0.100994	0.354445	0.0826257	0.392286	Other
COMMD9	-0.0313093	0.734263	-0.0553594	0.408316	Other
COMP	0.0500452	0.522412	-0.0471747	0.514345	Other
COMT	0.0906681	0.553222	-0.0131539	0.915336	Other
COPB2	0.075585	0.530288	0.17018	0.154118	Other
COPE	0.0181268	0.918234	-0.0112409	0.907788	Other
COQ7	0.0380901	0.622102	-0.00617467	0.931436	Other
CORO1A	-0.010771	0.967899	0.0255428	0.865017	Other
CORO6	-0.0671181	0.582432	-0.039504	0.611818	Other
COX5B	0.0676492	0.637663	0.00689491	0.95118	Other
COX6B1	-0.0289267	0.811491	-0.0978146	0.327909	Other
CPA1	0.12676	0.277341	0.0421686	0.692386	Other
CPA2	-0.0045403	0.986471	-0.16636	0.199757	Other
CPA4	-0.00900926	0.93382	-0.0905629	0.167766	Other
CPB1	0.167893	0.128906	0.00572704	0.955596	Other
CPB2	0.0531753	0.214938	0.0486123	0.200496	Other
CPE	-0.0794448	0.418836	-0.0659651	0.306546	Other
CPM	0.173672	0.0183973	0.0365646	0.620607	Significant in discovery
CPOX	0.0570486	0.249413	-0.0386504	0.425163	Other
CPPED1	-0.0537975	0.759509	0.0203755	0.875461	Other
CPQ	0.109264	0.148704	0.0854344	0.202027	Other
CPVL	0.0349205	0.729249	0.132016	0.10439	Other
CPXM1	0.0611864	0.643401	-0.0536504	0.59303	Other
CPXM2	0.0656964	0.227274	0.101807	0.0624036	Other
CR1	-0.0258303	0.75367	0.0208309	0.718756	Other
CR2	0.0738101	0.4407	0.0821479	0.38292	Other
CRACR2A	0.034727	0.867589	0.0182113	0.894228	Other
CRADD	0.0888396	0.543703	-0.0506425	0.644794	Other
CREG1	0.168718	0.0138145	0.144919	0.0385251	Validated
CRELD1	0.123345	0.0256841	0.0201684	0.706974	Significant in discovery
CRELD2	0.100577	0.263281	0.0149032	0.84505	Other
CRH	-0.122178	0.463641	-0.205151	0.189124	Other
CRHBP	0.0342298	0.561707	0.00447907	0.940441	Other
CRHR1	0.0710215	0.706879	0.214061	0.155851	Other
CRIM1	-0.0289759	0.501611	-0.00847383	0.832156	Other
CRIP2	0.078646	0.258353	0.0670745	0.244642	Other
CRISP2	-0.0177089	0.908993	0.0312643	0.756137	Other
CRISP3	-0.00574819	0.932233	-0.0151259	0.745017	Other
CRKL	0.2025	0.244552	0.0112801	0.941679	Other
CRLF1	0.0511441	0.376352	0.0110752	0.823891	Other
CRNN	-0.227391	0.0379218	0.000297614	0.997985	Significant in discovery
CRTAC1	-0.00507806	0.952663	-0.0716192	0.175639	Other
CRTAM	0.0424408	0.71045	-0.101806	0.215518	Other
CRYBB1	0.0706048	0.509746	-0.0319797	0.727545	Other
CRYBB2	-0.0962654	0.581362	-0.169092	0.28475	Other
CRYGD	0.0665524	0.742653	-0.0192401	0.891891	Other
CRYM	0.0959197	0.351176	-0.0400196	0.711924	Other
CRYZL1	0.199788	0.165366	0.062914	0.614287	Other
CSDE1	0.10273	0.640782	0.0809022	0.626287	Other
CSF1	-0.0161536	0.811821	0.00517671	0.923869	Other
CSF1R	0.109446	0.088524	0.133916	0.0368337	Significant in validation
CSF2	0.0339178	0.694553	0.0236745	0.729513	Other
CSF2RA	0.0527565	0.651872	-0.0221564	0.810508	Other
CSF2RB	0.0824085	0.388613	-0.0829851	0.341406	Other
CSF3	-0.0566039	0.614523	0.0701869	0.427973	Other
CSF3R	0.0557003	0.417453	0.0958687	0.165386	Other
CSNK1D	0.170368	0.236492	0.0889819	0.476331	Other
CSPG4	0.0326001	0.649346	-0.0630834	0.263314	Other
CSRP3	-0.165406	0.47984	-0.180297	0.317938	Other
CST1	0.0517643	0.788159	0.0192415	0.900953	Other
CST3	-0.0118904	0.899611	0.023388	0.698904	Other
CST5	-0.00502116	0.975253	-0.0630848	0.499632	Other
CST6	-0.035674	0.728507	-0.0046546	0.952996	Other
CST7	-0.0125259	0.955845	0.106584	0.469071	Other
CSTB	0.0405737	0.734263	0.00516286	0.949785	Other
CTBS	0.0694981	0.176994	0.0998733	0.0794992	Other
CTHRC1	0.0382747	0.505675	-0.00264717	0.960252	Other
CTRB1	0.0199848	0.887642	0.0296314	0.770854	Other
CTRC	0.0270612	0.863108	-0.00323289	0.97598	Other
CTRL	-0.216587	0.0776212	-0.222146	0.0693121	Other
CTSB	-0.062807	0.504677	-0.0953184	0.279678	Other
CTSC	0.0354815	0.728813	-0.0211158	0.792929	Other
CTSD	0.0917995	0.163864	0.144215	0.0275577	Significant in validation
CTSE	-0.0159522	0.906676	0.0218316	0.80708	Other
CTSF	0.079243	0.295501	0.0877979	0.133542	Other
CTSH	-0.00372716	0.987927	0.163239	0.20681	Other
CTSL	-0.00876625	0.906676	0.0193025	0.697888	Other
CTSO	0.0823917	0.1004	0.129818	0.0146928	Significant in validation
CTSS	0.0163375	0.739397	0.0478957	0.243568	Other
CTSV	0.058157	0.458477	0.0891071	0.173007	Other
CTSZ	0.0355582	0.675582	0.0758337	0.218316	Other
CWC15	0.0874033	0.307909	0.0785512	0.297608	Other
CX3CL1	-0.044636	0.525573	-0.0762671	0.287694	Other
CXADR	-0.00515279	0.974928	-0.148637	0.0719945	Other
CXCL1	-0.0100178	0.962511	0.0743112	0.546162	Other
CXCL10	0.0277394	0.856624	0.0854616	0.44609	Other
CXCL11	-0.0192794	0.923443	0.0754052	0.555673	Other
CXCL12	-0.060542	0.439992	0.00185505	0.978509	Other
CXCL13	-0.0184276	0.92113	0.138747	0.139265	Other
CXCL14	0.0229416	0.878863	0.083795	0.440768	Other
CXCL16	-0.00152673	0.987927	-0.0334141	0.434586	Other
CXCL17	0.0173028	0.917061	0.188401	0.110983	Other
CXCL3	0.0163154	0.944564	0.0336229	0.8239	Other
CXCL5	0.0731968	0.748777	0.0537328	0.758142	Other
CXCL6	0.241471	0.0363668	0.179955	0.141936	Significant in discovery
CXCL8	0.0111822	0.950535	-0.0877046	0.461746	Other
CXCL9	-0.0668934	0.668739	-0.061652	0.640204	Other
CYB5R2	0.0160537	0.945455	0.0100798	0.945407	Other
CYTL1	-0.0837297	0.21759	0.114119	0.109134	Other
DAAM1	0.170129	0.197422	0.0806586	0.540336	Other
DAB2	0.235255	0.185831	0.0564562	0.723513	Other
DAG1	0.123324	0.0827631	0.0134246	0.848869	Other
DAPK2	-0.0180769	0.95974	-0.105174	0.641339	Other
DAPP1	0.250022	0.303429	-0.0488947	0.824045	Other
DBH	0.082148	0.732824	0.112817	0.571129	Other
DBI	0.0635073	0.662792	0.0378474	0.727407	Other
DBN1	0.096156	0.225752	0.0587209	0.389954	Other
DBNL	0.0960152	0.584611	-0.0669676	0.631999	Other
DCBLD2	0.0199118	0.801537	-0.0837378	0.174573	Other
DCN	0.00933283	0.83461	-0.0257049	0.46283	Other
DCTD	0.154384	0.279336	0.0202829	0.864006	Other
DCTN1	0.158292	0.244552	0.0526638	0.650111	Other
DCTN2	0.215694	0.199643	-0.0438969	0.772716	Other
DCTN6	0.0170191	0.917409	0.0135318	0.911445	Other
DCTPP1	-0.010762	0.904431	-0.0333915	0.587917	Other
DCXR	0.287894	0.000955857	0.151938	0.134259	Significant in discovery
DDA1	0.0851879	0.396479	0.201709	0.0157025	Significant in validation
DDAH1	0.0940244	0.445479	-0.0277833	0.76966	Other
DDC	-0.0940325	0.407067	-0.191261	0.0663764	Other
DDHD2	0.0944835	0.303104	0.0395525	0.594207	Other
DDI2	0.107958	0.354445	0.12109	0.208816	Other
DDR1	0.05692	0.144216	0.0514069	0.156298	Other
DDT	0.178058	0.00280805	0.10231	0.130628	Significant in discovery
DDX53	0.053819	0.457828	-0.0810206	0.143379	Other
DDX58	-0.0338461	0.854841	-0.110777	0.365793	Other
DECR1	0.17023	0.261953	0.0539489	0.683552	Other
DEFA1_DEFA1B	0.0115194	0.93382	-0.0452615	0.603661	Other
DEFB4A_DEFB4B	0.301309	0.254756	0.762064	0.00195005	Significant in validation
DENND2B	0.000301605	0.999076	0.14517	0.102978	Other
DENR	0.0684661	0.579007	0.0497088	0.656782	Other
DFFA	0.0721251	0.579061	-0.0249039	0.803416	Other
DGCR6	-0.00504695	0.973623	-0.028351	0.737289	Other
DGKA	0.106124	0.307012	0.0349166	0.711906	Other
DHPS	0.0175488	0.88002	0.0224746	0.774342	Other
DIABLO	0.219677	0.227274	0.0253208	0.884758	Other
DIPK2B	0.0464918	0.447116	0.0333194	0.433868	Other
DKK1	0.0799083	0.46218	0.029317	0.762041	Other
DKK3	-0.0398258	0.514182	-0.0165473	0.762136	Other
DKK4	0.0283386	0.813109	0.0288217	0.741305	Other
DKKL1	-0.0132604	0.949264	0.0738255	0.590749	Other
DLG4	0.155027	0.147568	0.0451653	0.66039	Other
DLGAP5	-0.0316159	0.792197	0.0312561	0.814285	Other
DLK1	0.075739	0.539276	-0.0264232	0.793848	Other
DLL1	-0.0295414	0.662572	0.0281323	0.618355	Other
DLL4	0.112245	0.532067	0.298992	0.0820886	Other
DMD	0.0473767	0.662572	0.0319353	0.704054	Other
DMP1	-0.10234	0.46103	-0.0985689	0.350806	Other
DNAJA2	0.217121	0.133436	0.040321	0.749761	Other
DNAJA4	0.0436855	0.721303	0.0243462	0.805355	Other
DNAJB1	0.25299	0.111907	0.0283861	0.848352	Other
DNAJB14	0.085593	0.555433	0.0256715	0.820863	Other
DNAJB2	0.163971	0.0258089	0.0673279	0.408987	Significant in discovery
DNAJB6	0.204953	0.0831173	0.0161064	0.889629	Other
DNAJC6	0.166302	0.292472	0.129208	0.337103	Other
DNAJC9	0.113752	0.457408	0.0942791	0.449234	Other
DNER	-0.010088	0.894769	-0.00935114	0.843427	Other
DNLZ	-0.0782111	0.76182	-0.0454776	0.802305	Other
DNM1	0.0367549	0.884504	0.309376	0.0749246	Other
DNM3	0.0252451	0.84892	0.0929961	0.314493	Other
DNMBP	0.019994	0.906676	-0.0313614	0.757964	Other
DNPEP	0.113983	0.171244	0.0678488	0.394044	Other
DNPH1	0.111197	0.19933	0.0392413	0.624725	Other
DOK1	0.232806	0.288135	0.0678725	0.714954	Other
DOK2	0.211185	0.277289	0.0386482	0.821064	Other
DPEP1	0.0229961	0.825065	-0.0197086	0.807742	Other
DPEP2	0.0156194	0.867496	0.0400272	0.354579	Other
DPP10	-0.0514191	0.524304	-0.0924816	0.165754	Other
DPP4	0.0163012	0.854934	-0.0253211	0.706429	Other
DPP6	0.052251	0.496088	0.00258207	0.965383	Other
DPP7	0.115223	0.377019	0.128867	0.288429	Other
DPT	0.0250531	0.712673	0.158421	0.00250167	Significant in validation
DPY30	0.132514	0.135106	0.0337012	0.632948	Other
DRAXIN	-0.0412953	0.647238	-0.0647999	0.392246	Other
DRG2	0.086435	0.387164	-0.0190063	0.820758	Other
DSC2	-0.0252288	0.739397	-0.0373829	0.510085	Other
DSCAM	0.140626	0.0300135	-0.00216822	0.974799	Significant in discovery
DSG2	-0.0648869	0.166631	-0.030625	0.558308	Other
DSG3	0.0285819	0.759186	0.0307781	0.563637	Other
DSG4	-0.0689133	0.508433	-0.0406938	0.600445	Other
DTD1	0.244662	0.165758	0.0369927	0.804538	Other
DTNB	-0.00388657	0.98594	0.0527788	0.400334	Other
DTX2	0.01804	0.939775	-0.148837	0.307445	Other
DTX3	0.00617025	0.932233	0.00920091	0.840225	Other
DTYMK	0.203357	0.0800358	0.0321511	0.782792	Other
DUOX2	-0.0942707	0.581362	0.11348	0.397402	Other
DUSP13	-0.102924	0.227274	-0.0281439	0.708074	Other
DUSP29	-0.0125901	0.952663	0.0925779	0.447152	Other
DUSP3	0.0746865	0.737811	0.197304	0.240161	Other
DUT	0.191595	0.27444	0.256571	0.101659	Other
DXO	0.132969	0.195794	0.0317692	0.729185	Other
DYNC1H1	0.0515369	0.542613	0.109086	0.122265	Other
DYNLT1	0.135288	0.237961	0.217136	0.0672027	Other
EBAG9	0.137522	0.387822	0.0367523	0.77302	Other
EBI3L27	0.0370021	0.658622	0.0212126	0.714203	Other
ECE1	0.0050437	0.945502	-0.0357021	0.471974	Other
ECHDC3	0.44429	0.00238853	0.278521	0.107257	Significant in discovery
ECHS1	0.26317	0.108551	0.232845	0.149468	Other
ECI2	0.0261435	0.87881	0.205525	0.149743	Other
ECM1	0.0329292	0.748777	0.00464547	0.93875	Other
EDA2R	-0.0558087	0.524518	-0.0206531	0.771522	Other
EDAR	0.06134	0.728012	-0.0447263	0.746807	Other
EDDM3B	-0.0210666	0.83461	0.0498128	0.553032	Other
EDF1	0.00213332	0.994011	-0.0372901	0.804537	Other
EDIL3	-0.0466499	0.596786	-0.00853328	0.908183	Other
EDN1	0.0210791	0.742653	0.025713	0.610562	Other
EEF1D	0.189165	0.128906	0.052751	0.651849	Other
EFCAB14	0.0392391	0.463162	0.0640591	0.190851	Other
EFEMP1	-0.0192733	0.850772	0.00943336	0.899071	Other
EFHD1	0.0275013	0.708667	-0.0736702	0.262029	Other
EFNA1	0.017123	0.789265	0.0115604	0.823515	Other
EFNA4	0.0292283	0.660019	-0.0135886	0.793035	Other
EFNB2	-0.0866224	0.418836	-0.120291	0.218058	Other
EGF	0.0738679	0.690655	-0.0419568	0.76473	Other
EGFL7	0.0316054	0.712193	0.0379485	0.561794	Other
EGFLAM	0.0531099	0.366056	0.0404695	0.428983	Other
EGFR	0.0327322	0.387164	-0.00915824	0.785178	Other
EGLN1	-0.0517471	0.859311	-0.0421104	0.832401	Other
EHBP1	0.182462	0.116405	0.0263529	0.816473	Other
EHD3	0.175196	0.399155	0.0318975	0.847197	Other
EIF2AK2	0.148076	0.579061	0.0048506	0.982091	Other
EIF2AK3	-0.00214478	0.988894	0.133145	0.296292	Other
EIF2S2	0.135642	0.377019	0.114049	0.367179	Other
EIF4B	0.162919	0.148891	0.0614256	0.540059	Other
EIF4E	0.229648	0.144256	0.00943098	0.951943	Other
EIF4EBP1	0.111707	0.387164	0.0917281	0.402042	Other
EIF4G1	0.109883	0.542218	0.0968178	0.505228	Other
EIF5	0.0110589	0.946366	0.0428901	0.720137	Other
EIF5A	-0.00662329	0.939775	-0.069226	0.223923	Other
ELAC1	0.105796	0.493481	0.0382337	0.760231	Other
ELAVL4	-0.0944003	0.586537	-0.00240916	0.985605	Other
ELN	0.0288326	0.757571	0.0571278	0.43034	Other
ELOA	0.0759922	0.539721	0.0336365	0.721663	Other
ELOB	-0.0597675	0.457408	-0.0388108	0.676306	Other
ENAH	0.0216168	0.828791	-0.122036	0.0908688	Other
ENDOU	-0.0339587	0.783234	0.0797199	0.342363	Other
ENG	0.0162981	0.688753	-0.0152914	0.644838	Other
ENO1	0.0216779	0.918234	0.124988	0.344412	Other
ENO2	0.153979	0.162097	-0.0969387	0.337196	Other
ENO3	0.174974	0.276765	0.0449226	0.666014	Other
ENPEP	0.0595326	0.646517	0.14023	0.0384778	Significant in validation
ENPP2	0.00113499	0.987927	-0.0611771	0.158658	Other
ENPP5	-0.0437815	0.594081	0.0140436	0.82691	Other
ENPP6	0.000129039	0.999076	-0.0904801	0.149638	Other
ENPP7	0.232221	0.153306	0.17543	0.199387	Other
ENTPD2	0.134015	0.0842235	-0.0211909	0.760781	Other
ENTPD5	-0.035091	0.318037	-0.0482677	0.190966	Other
ENTPD6	0.0190076	0.747153	-0.0239863	0.600413	Other
ENTR1	0.131119	0.17411	0.13681	0.135571	Other
EPB41L5	-0.0184482	0.900177	-0.118175	0.197453	Other
EPCAM	-0.0572008	0.767601	-0.240713	0.108325	Other
EPHA1	0.026083	0.720438	0.0373818	0.474388	Other
EPHA10	0.0369982	0.853818	0.195993	0.249651	Other
EPHA2	-0.0345793	0.582973	-0.0583501	0.274868	Other
EPHA4	0.00973823	0.896748	0.00457355	0.92425	Other
EPHB4	-0.0545869	0.228784	-0.0655091	0.145638	Other
EPHB6	-0.0425677	0.517088	-0.0448169	0.343694	Other
EPHX2	0.18488	0.0167978	-0.140957	0.103697	Significant in discovery
EPO	0.0403147	0.808356	0.131484	0.171432	Other
EPPK1	-0.125495	0.174524	0.056874	0.527229	Other
EPS8L2	0.05938	0.4407	0.0313071	0.576958	Other
ERBB2	0.138458	0.000358217	0.129483	0.00708082	Validated
ERBB3	0.109819	0.00116175	0.027901	0.478834	Significant in discovery
ERBB4	0.0235817	0.694553	-0.000429869	0.992973	Other
ERBIN	0.148572	0.42959	0.0418629	0.784262	Other
ERC2	0.0229979	0.899413	0.0392184	0.791049	Other
EREG	0.0740506	0.668523	-0.129549	0.320982	Other
ERMAP	0.0542461	0.543703	0.00412988	0.962403	Other
ERN1	0.089845	0.144952	0.0345846	0.546371	Other
ERP29	0.213879	0.260965	0.0506285	0.772597	Other
ERP44	0.105378	0.0986217	0.0268577	0.500999	Other
ERVV.1	-0.0183959	0.883732	0.0540133	0.536938	Other
ESAM	-0.0301519	0.633045	-0.0496195	0.343937	Other
ESM1	-0.0683917	0.316698	-0.0641765	0.339349	Other
ESPL1	-0.0357836	0.808886	-0.24209	0.0492015	Significant in validation
ESYT2	0.104247	0.465094	0.0751769	0.514404	Other
EVI5	0.127985	0.366891	0.0984133	0.445129	Other
EXOSC10	0.0187251	0.906676	0.0211389	0.846599	Other
EXTL1	0.0715866	0.414665	0.0420617	0.600846	Other
EZR	0.0401314	0.535258	-0.015733	0.781292	Other
F10	0.0541254	0.272053	0.0577828	0.135524	Other
F11	0.0725939	0.12599	-0.018572	0.67983	Other
F11R	0.065072	0.520683	0.0107536	0.892335	Other
F12	0.0617823	0.473809	0.170725	0.0508222	Other
F13B	0.0267059	0.734263	0.108866	0.257973	Other
F2	0.0632984	0.0231987	0.0504534	0.0715087	Significant in discovery
F2R	0.0319649	0.775199	-0.0439369	0.584114	Other
F3	-0.0287855	0.734263	-0.0801154	0.100081	Other
F7	0.0990457	0.151227	0.133527	0.036201	Significant in validation
F9	0.0691319	0.0856733	0.0362941	0.347163	Other
FABP1	0.131081	0.513052	0.14531	0.391665	Other
FABP2	-0.138044	0.43157	-0.0436437	0.778568	Other
FABP3	0.0268483	0.862037	0.0601132	0.522575	Other
FABP4	0.254889	0.00175702	0.38225	8.2167e-05	Validated	FABP4
FABP5	0.091324	0.550646	0.153151	0.230378	Other
FABP6	-0.0681599	0.576735	-0.0296305	0.759621	Other
FABP9	-0.0525919	0.653454	-0.00489623	0.959751	Other
FADD	-0.00333254	0.987927	-0.0366414	0.772742	Other
FAM13A	0.212112	0.0483991	0.0522003	0.634493	Significant in discovery
FAM171A2	0.0128223	0.974928	0.352615	0.141059	Other
FAM171B	-0.00531851	0.926743	-0.00548568	0.886606	Other
FAM172A	0.0449669	0.71045	0.0205687	0.814933	Other
FAM20A	0.133168	0.00446265	0.0326442	0.542118	Significant in discovery
FAM3B	0.00949982	0.934243	-0.0440512	0.417445	Other
FAM3C	0.0137865	0.850772	-0.0630781	0.236689	Other
FAM3D	-0.0362832	0.83461	0.0433898	0.737096	Other
FAP	0.0702323	0.173191	0.0126705	0.814566	Other
FAS	-0.0151741	0.867589	-0.0737141	0.198129	Other
FASLG	0.0427629	0.57757	0.0408732	0.562227	Other
FBLN2	0.0521735	0.4407	0.0285272	0.611601	Other
FBP1	0.257112	0.0954108	0.024867	0.86989	Other
FCAMR	0.311611	0.00263873	0.248739	0.0225467	Validated	FCAMR
FCAR	0.0192633	0.883732	0.0425575	0.635178	Other
FCER1A	0.00285758	0.966485	-0.0251001	0.60346	Other
FCER2	-0.0131793	0.922908	0.0426666	0.615146	Other
FCGR2A	-0.00783481	0.966485	0.0212485	0.830198	Other
FCGR2B	0.0196309	0.912785	0.140405	0.202162	Other
FCGR3B	-0.00652427	0.960963	-0.0915398	0.276655	Other
FCN1	0.173763	0.0660795	0.0314368	0.721494	Other
FCN2	0.0729278	0.406228	0.0540538	0.496521	Other
FCRL1	0.0425866	0.646517	-0.0213161	0.776282	Other
FCRL2	0.0947275	0.278298	0.0679654	0.369124	Other
FCRL3	0.0945619	0.443638	-0.0738783	0.495032	Other
FCRL5	-0.012245	0.939051	0.0702749	0.496984	Other
FCRL6	-0.0112648	0.942178	-0.153606	0.192452	Other
FCRLB	0.0987072	0.405235	0.141203	0.102224	Other
FDX1	0.219654	0.0262419	0.0294112	0.75505	Significant in discovery
FEN1	-0.025853	0.906676	0.0425442	0.765095	Other
FETUB	-0.0151616	0.872761	-0.0271915	0.664945	Other
FGA	-0.00222569	0.987927	0.0672293	0.512038	Other
FGD3	0.0786033	0.671806	-0.0211153	0.877336	Other
FGF16	0.0986229	0.439992	-0.00859694	0.931309	Other
FGF19	-0.00801636	0.96793	0.0702823	0.541915	Other
FGF21	0.760086	4.98876e-06	0.583147	0.00123458	Validated	FGF21
FGF23	0.0358391	0.745164	0.209354	0.00923003	Significant in validation
FGF5	-0.0621022	0.336212	-0.0285155	0.663585	Other
FGF7	0.0190892	0.90252	-0.0445724	0.726462	Other
FGFBP1	-0.100519	0.0776212	-0.140666	0.0170067	Significant in validation
FGFBP2	0.186297	0.0317248	0.137418	0.0999938	Significant in discovery
FGFBP3	0.00512876	0.952622	-0.0204637	0.730346	Other
FGFR2	0.10255	0.00401243	0.0618263	0.0899121	Significant in discovery
FGFR4	0.00412447	0.985709	-0.067775	0.47029	Other
FGL1	-0.0559278	0.675582	-0.0929817	0.396566	Other
FGR	0.0174732	0.93382	0.0373659	0.763946	Other
FHIT	0.0793051	0.613002	-0.129263	0.296854	Other
FIS1	0.0712468	0.648033	-0.052229	0.669183	Other
FKBP14	0.254874	0.088524	0.0932527	0.519257	Other
FKBP1B	0.191225	0.300789	-0.103907	0.476021	Other
FKBP4	0.0700409	0.447116	0.00573226	0.934844	Other
FKBP5	0.12308	0.467395	-0.0349641	0.796884	Other
FKBPL	0.11256	0.307012	0.0983523	0.345443	Other
FLI1	0.131757	0.522412	0.126587	0.471885	Other
FLRT2	0.0310962	0.648033	-0.0665677	0.197453	Other
FLT1	-0.00513349	0.939775	0.0339609	0.37073	Other
FLT3	0.0359022	0.504677	-0.0463533	0.2974	Other
FLT3LG	0.0176919	0.811821	0.0495913	0.388084	Other
FLT4	0.0551512	0.408009	0.0437214	0.488388	Other
FMNL1	-0.0138918	0.917061	0.0585929	0.491188	Other
FN1	0.0972075	0.273572	0.0833515	0.3518	Other
FNDC1	0.079788	0.375826	0.055927	0.506077	Other
FNTA	0.0745527	0.274432	0.0546775	0.421478	Other
FOLH1	0.00711677	0.957691	0.0202934	0.809422	Other
FOLR1	-0.0754835	0.203965	-0.0105182	0.855487	Other
FOLR2	-0.00928476	0.899611	-0.0130052	0.801902	Other
FOLR3	-0.211406	0.57757	-0.341321	0.243098	Other
FOSB	-0.00256038	0.987927	-0.0789578	0.249433	Other
FOXJ3	0.0590552	0.582432	0.0375005	0.700617	Other
FOXO1	0.0918198	0.557526	-0.0457485	0.707329	Other
FOXO3	0.0715315	0.71045	0.0457514	0.756106	Other
FRMD4B	0.17485	0.223824	0.0353895	0.823427	Other
FRZB	0.0152788	0.822525	0.0473803	0.300415	Other
FSHB	-0.0225168	0.848103	-0.128581	0.179821	Other
FST	0.0889465	0.346669	0.0115356	0.892391	Other
FSTL1	0.0272288	0.408713	0.00735025	0.798287	Other
FSTL3	0.0369625	0.603645	0.0589473	0.337615	Other
FTCD	0.50999	1.95646e-07	0.312107	0.00913507	Validated	FTCD
FUCA1	-0.0789161	0.576735	0.19153	0.126251	Other
FUOM	0.320753	0.000436161	0.271977	0.0047597	Validated	FUOM
FURIN	0.241221	1.95646e-07	0.098309	0.105916	Significant in discovery
FUS	-0.00470062	0.986328	0.0417183	0.701285	Other
FUT1	0.0333749	0.777439	0.0175562	0.845473	Other
FUT3_FUT5	-0.13135	0.155981	-0.112199	0.198014	Other
FUT8	0.0132193	0.921149	-0.113817	0.182355	Other
FXN	0.0885551	0.509358	0.0183617	0.870489	Other
FXYD5	0.0930437	0.488986	-0.0232611	0.837267	Other
FYB1	0.194357	0.227274	0.0726915	0.608507	Other
GADD45GIP1	0.0567427	0.671228	0.164858	0.0926047	Other
GAL	-0.0457045	0.747153	-0.0645674	0.549875	Other
GALNT10	0.0884492	0.19977	-0.00292367	0.951187	Other
GALNT2	0.0231288	0.782019	0.0844509	0.0847611	Other
GALNT3	-0.0505313	0.581362	0.0568061	0.471579	Other
GALNT5	-0.0128693	0.906676	0.0113001	0.883885	Other
GALNT7	0.0659189	0.353325	-0.0477004	0.207746	Other
GAPDH	0.100154	0.0707417	0.0463341	0.324324	Other
GAS6	0.00239826	0.976895	-0.0554157	0.230814	Other
GASK1A	0.178525	0.0667641	0.118698	0.187489	Other
GAST	0.0372267	0.899611	-0.238314	0.208075	Other
GATD3	0.139247	0.305192	0.0939328	0.455968	Other
GBP1	0.0770559	0.672402	0.0767467	0.57039	Other
GBP2	0.0229199	0.907904	-0.0375826	0.77803	Other
GC	0.00397376	0.950572	0.0128828	0.754002	Other
GCC1	0.1986	0.258513	0.184886	0.208343	Other
GCG	0.373641	0.0438226	0.361147	0.0408526	Validated	GCG
GCHFR	0.0815601	0.488986	-0.0301596	0.781535	Other
GCLM	0.0855595	0.33986	-0.146103	0.229755	Other
GCNT1	-0.0200908	0.836405	-0.0730484	0.221574	Other
GDF15	0.0532634	0.577311	0.149121	0.0908109	Other
GDF2	0.0393395	0.71949	-0.0420112	0.506861	Other
GDNF	0.0415347	0.56188	0.0266337	0.67256	Other
GET3	0.187258	0.0551341	-0.0190766	0.877205	Other
GFAP	-0.0593701	0.542218	-0.0471104	0.589983	Other
GFER	0.0898061	0.472549	0.0176069	0.85287	Other
GFOD2	-0.0744078	0.757596	-0.144074	0.527061	Other
GFRA1	0.0189644	0.846508	0.062393	0.209814	Other
GFRA2	0.00362163	0.957582	-0.0148153	0.702082	Other
GFRA3	-0.00157651	0.987927	-0.071125	0.149375	Other
GFRAL	0.00845638	0.952663	0.181989	0.0664999	Other
GGACT	0.123108	0.305192	-0.0663491	0.508688	Other
GGCT	0.0849108	0.354445	0.00533479	0.948199	Other
GGH	0.0149582	0.878737	0.0691982	0.271926	Other
GGT1	0.232688	0.0228847	0.0960966	0.299442	Significant in discovery
GGT5	0.0195415	0.734263	0.0632016	0.124652	Other
GH1	-0.881008	0.00109799	0.505463	0.0873641	Significant in discovery
GH2	-0.0462777	0.913473	0.344644	0.208411	Other
GHR	0.277705	9.42736e-13	0.228249	2.88374e-06	Validated	GHR
GHRHR	-0.0797515	0.555433	-0.10566	0.348773	Other
GHRL	0.101878	0.509637	0.00628347	0.965144	Other
GIGYF2	0.0833165	0.576735	0.0579046	0.634094	Other
GIMAP7	-0.0107768	0.916632	0.00225354	0.974168	Other
GIMAP8	-0.0272171	0.859161	0.00710173	0.95102	Other
GIP	0.0287566	0.728813	-0.023528	0.718522	Other
GIPC2	0.0239904	0.71949	0.0340594	0.507874	Other
GIPC3	0.181602	0.27444	0.224483	0.125342	Other
GIT1	0.209794	0.111315	0.0501612	0.683902	Other
GKN1	-0.0097715	0.884161	-0.0307322	0.49693	Other
GLA	0.161725	0.00441905	0.0740044	0.31166	Significant in discovery
GLB1	0.107324	0.150289	0.0823216	0.204245	Other
GLIPR1	0.0427169	0.459477	0.0780877	0.177512	Other
GLO1	0.0924009	0.353325	0.042384	0.599674	Other
GLOD4	0.0344958	0.65469	-0.00452778	0.94057	Other
GLRX	0.0381162	0.792821	-0.0649983	0.527087	Other
GLRX5	0.132021	0.307012	0.0550956	0.658992	Other
GLYR1	0.0577613	0.448823	0.0606091	0.382561	Other
GM2A	0.000354366	0.998248	0.106284	0.0880635	Other
GMFG	0.0664615	0.721346	-0.00519654	0.96847	Other
GMPR	0.113015	0.227274	0.0744247	0.348422	Other
GMPR2	0.173883	0.111315	0.0346521	0.745189	Other
GNAS	0.0571253	0.51647	0.0827327	0.321791	Other
GNLY	0.011149	0.938105	-0.123191	0.176387	Other
GNPDA1	0.0195742	0.811821	0.0110475	0.825311	Other
GNPDA2	0.111114	0.0354512	-0.00906895	0.861813	Significant in discovery
GOLGA3	0.102723	0.414665	0.172035	0.120608	Other
GOPC	0.200234	0.237153	-0.0683025	0.645215	Other
GOT1	0.0813899	0.422411	0.0190128	0.794718	Other
GP1BA	-0.0410309	0.543703	-0.0529667	0.371129	Other
GP1BB	0.0531124	0.751136	-0.0297454	0.81465	Other
GP2	0.0113961	0.960446	-0.0994384	0.422865	Other
GP5	0.0396112	0.414665	-0.0190454	0.638011	Other
GP6	0.049593	0.76767	-0.0303467	0.799195	Other
GPA33	0.0989584	0.71401	-0.195201	0.354661	Other
GPC1	-0.000426023	0.99824	-0.0919843	0.0452358	Significant in validation
GPC5	0.0574466	0.614523	-0.0187938	0.84639	Other
GPD1	0.313185	6.10901e-05	0.237881	0.00420093	Validated	GPD1
GPHA2	-0.00960831	0.932233	-0.111262	0.214221	Other
GPI	0.0759522	0.582432	-0.0146747	0.898609	Other
GPIHBP1	0.0491761	0.579061	-0.0324655	0.666503	Other
GPNMB	0.0350906	0.535258	-0.06208	0.225447	Other
GPR158	-0.120954	0.0478003	-0.149542	0.0585883	Significant in discovery
GPR15L	0.066687	0.571613	0.0158235	0.884614	Other
GPR37	0.0276961	0.853578	0.103751	0.311737	Other
GPRC5C	0.0649748	0.631234	0.0413732	0.693602	Other
GRAP2	0.262494	0.199643	0.0805607	0.6679	Other
GRHPR	0.230271	0.0262419	0.0341692	0.735199	Significant in discovery
GRIK2	0.0572868	0.417453	0.0144365	0.806166	Other
GRIN2B	-0.0619081	0.46218	0.0626904	0.428713	Other
GRN	0.04045	0.408009	0.0114574	0.798411	Other
GRP	0.0929276	0.331154	0.0711655	0.338986	Other
GRPEL1	0.121037	0.236599	0.0234394	0.819674	Other
GSAP	-0.0125044	0.951701	-0.080373	0.589742	Other
GSN	-0.0388885	0.303429	0.0216325	0.534586	Other
GSR	0.0347089	0.414665	0.0447583	0.225862	Other
GSTA1	0.58586	7.18497e-07	0.363906	0.00696598	Validated	GSTA1
GSTA3	0.651709	2.75227e-08	0.281093	0.0468572	Validated	GSTA3
GSTM4	-0.0161501	0.951701	-0.0454309	0.771631	Other
GSTT2B	0.278434	0.503946	0.305833	0.420218	Other
GTF2IRD1	-0.0239927	0.894423	0.101204	0.468909	Other
GTPBP2	0.158581	0.244552	-0.0213869	0.854743	Other
GUCA2A	-0.071246	0.308664	-0.0545889	0.447011	Other
GUCY2C	-0.044751	0.81	-0.131945	0.33164	Other
GUK1	0.0747086	0.405455	0.175045	0.0763262	Other
GUSB	0.218774	0.0367525	0.360447	0.000395877	Validated
GYS1	0.118618	0.582973	-0.0529041	0.742748	Other
GZMA	0.0595032	0.418739	-0.00833133	0.903287	Other
GZMB	0.0574467	0.691218	-0.122156	0.26214	Other
GZMH	0.0500075	0.748511	-0.135227	0.264008	Other
HAGH	0.173391	0.155981	0.142316	0.193693	Other
HAO1	0.568446	0.000826215	0.238151	0.245534	Significant in discovery
HAVCR1	0.166551	0.177091	0.148637	0.198423	Other
HAVCR2	0.013256	0.877606	0.00375385	0.946458	Other
HBEGF	0.213165	0.121293	0.0272446	0.81044	Other
HBQ1	0.0309421	0.81	0.158206	0.0754808	Other
HBZ	0.122122	0.618437	-0.295694	0.15002	Other
HCG22	0.00266834	0.987927	0.0318033	0.765919	Other
HCLS1	0.00316309	0.987927	0.0310234	0.78372	Other
HDDC2	0.0657432	0.473143	-0.0100872	0.903159	Other
HDGF	0.133983	0.488129	-0.0182392	0.901115	Other
HDGFL2	0.127749	0.174515	0.0957021	0.276988	Other
HEG1	0.112808	0.00835416	0.0497098	0.248296	Significant in discovery
HEPACAM2	0.0211206	0.822651	-0.0501198	0.423561	Other
HEPH	0.118072	0.00813148	0.0323452	0.419716	Significant in discovery
HEXIM1	0.144082	0.313947	0.0475911	0.682012	Other
HGF	0.120979	0.052885	0.101802	0.105661	Other
HGFAC	0.0690613	0.226449	0.0701874	0.176148	Other
HGS	0.20729	0.139853	0.117508	0.356927	Other
HHEX	0.209941	0.144216	0.170803	0.216347	Other
HIP1	0.052101	0.417453	-0.0142484	0.857612	Other
HIP1R	0.0436876	0.594081	0.0799984	0.222642	Other
HJV	0.0928675	0.22707	0.116102	0.0610887	Other
HK2	-0.0733884	0.6897	-0.155508	0.274745	Other
HLA.A	-0.100382	0.104963	0.0245862	0.666978	Other
HLA.DRA	0.0464022	0.678009	-0.104477	0.1885	Other
HLA.E	-0.0295364	0.59178	-0.0309924	0.534135	Other
HMBS	0.0915516	0.25476	0.100598	0.106409	Other
HMCN2	0.0545129	0.640782	-0.116884	0.221728	Other
HMGCL	0.0825519	0.4407	-0.0385429	0.71233	Other
HMMR	0.0206486	0.867107	-0.0835604	0.353683	Other
HMOX1	0.150799	0.0709581	0.0318769	0.699237	Other
HMOX2	0.00999567	0.942482	-0.0176087	0.842546	Other
HNMT	0.195468	0.0354512	0.0821123	0.321414	Significant in discovery
HNRNPK	0.066896	0.771284	-0.00637855	0.970098	Other
HNRNPUL1	0.112465	0.192894	0.0713663	0.342425	Other
HPCAL1	0.0442818	0.748777	-0.00668695	0.945484	Other
HPGDS	0.0568885	0.467541	0.0196934	0.771921	Other
HPSE	0.208881	0.121293	0.084138	0.512859	Other
HRAS	0.0971857	0.580687	-0.13114	0.412213	Other
HRC	-0.0679486	0.264021	-0.0532243	0.338732	Other
HRG	-0.000433518	0.996111	0.108929	0.00881771	Significant in validation
HS1BP3	0.089572	0.571613	0.103234	0.439088	Other
HS3ST3B1	0.0281426	0.774752	-0.089057	0.149055	Other
HS6ST1	0.0958387	0.214938	0.104467	0.0749699	Other
HS6ST2	0.0527469	0.483014	0.0644069	0.353074	Other
HSBP1	-0.0768195	0.666426	0.0742893	0.592025	Other
HSD11B1	-0.116916	0.0793598	-0.176534	0.00580583	Significant in validation
HSD17B14	0.172719	0.155067	0.153058	0.161576	Other
HSD17B3	0.00861767	0.95974	0.067216	0.556393	Other
HSDL2	-0.00282105	0.987927	0.0698081	0.497434	Other
HSP90B1	-0.13367	0.504677	0.101157	0.614222	Other
HSPA1A	0.0580632	0.711091	0.044391	0.713223	Other
HSPA2	0.0173809	0.872761	0.0436819	0.458983	Other
HSPB1	0.167441	0.189971	0.0636238	0.578276	Other
HSPB6	0.0392446	0.722477	0.0561089	0.424235	Other
HSPG2	0.0017104	0.987927	0.00844586	0.88868	Other
HTRA2	0.0866769	0.393567	0.123829	0.200874	Other
HYAL1	-0.0290239	0.705505	-0.0648703	0.271287	Other
HYOU1	-0.0164639	0.734263	-0.00218511	0.954901	Other
ICA1	0.0724064	0.658622	-0.0152104	0.900326	Other
ICAM1	0.0238783	0.785755	0.0209606	0.752623	Other
ICAM2	-0.0139046	0.853578	-0.0245251	0.649823	Other
ICAM3	0.0182371	0.767933	0.0132459	0.782752	Other
ICAM4	-0.0340252	0.774752	-0.17584	0.0573911	Other
ICAM5	-0.0408865	0.712331	-0.0502907	0.542423	Other
ICOSLG	-0.000165792	0.999076	-0.0426937	0.36192	Other
IDO1	-0.164324	0.517088	-0.0760648	0.691915	Other
IDS	0.011325	0.662792	-0.0684963	0.0285664	Significant in validation
IDUA	0.138225	0.0999763	0.172358	0.041062	Significant in validation
IFI30	0.0452403	0.545386	0.0692923	0.268345	Other
IFIT3	-0.0179171	0.908722	-0.102157	0.30362	Other
IFNAR1	0.021347	0.648033	0.0357075	0.291164	Other
IFNG	-0.0675257	0.779239	-0.14813	0.44633	Other
IFNGR1	-0.00474257	0.93382	-0.0262074	0.482186	Other
IFNGR2	0.104286	0.244218	0.12197	0.14256	Other
IFNL1	0.0438499	0.821839	0.0660274	0.723298	Other
IFNL2	-0.027506	0.811301	0.0762325	0.515112	Other
IFNLR1	0.0489706	0.468932	-0.00300118	0.955464	Other
IGBP1	0.154149	0.214938	0.12298	0.282347	Other
IGDCC4	0.0271371	0.625613	0.0380564	0.366599	Other
IGF1R	-0.00129759	0.987927	-0.0387337	0.32909	Other
IGF2R	0.136284	0.000204074	0.00150824	0.971879	Significant in discovery
IGFBP1	-0.611189	2.40661e-05	-0.591023	0.001187	Validated	IGFBP1
IGFBP2	-0.451373	2.75227e-08	-0.412908	7.64879e-05	Validated	IGFBP2
IGFBP3	0.121306	0.0499911	0.0823562	0.199258	Significant in discovery
IGFBP4	0.0216144	0.81	0.0417312	0.556032	Other
IGFBP6	-0.0431673	0.567266	0.00440695	0.945681	Other
IGFBP7	0.00391831	0.949264	0.0222537	0.640038	Other
IGFBPL1	0.0242468	0.712243	0.0216501	0.651787	Other
IGHMBP2	0.145991	0.174524	-0.0255076	0.805665	Other
IGLC2	0.0311953	0.457408	0.093062	0.0224555	Significant in validation
IGLON5	0.0700886	0.658539	0.121048	0.527771	Other
IGSF21	0.0610835	0.380415	-0.00420331	0.954202	Other
IGSF3	0.158082	0.0294587	0.0775781	0.1894	Significant in discovery
IGSF8	0.036866	0.530288	0.00258874	0.956497	Other
IGSF9	0.78151	9.42736e-13	0.717115	5.16952e-08	Validated	IGSF9
IKBKG	0.107487	0.483073	-0.102356	0.387449	Other
IL10	-0.0966415	0.59178	-0.0620448	0.674536	Other
IL10RA	-0.0844308	0.509754	-0.0849775	0.411869	Other
IL10RB	0.0549794	0.399155	0.0867247	0.0542947	Other
IL11	0.183176	0.337559	-0.254547	0.140698	Other
IL12AL12B	0.128759	0.412161	0.165729	0.244	Other
IL12B	0.0780095	0.503946	0.0747925	0.45123	Other
IL12RB1	-0.0173372	0.857405	0.0682509	0.329613	Other
IL13	-0.0484089	0.766759	-0.235545	0.068059	Other
IL13RA1	0.0861091	0.0275068	0.0960495	0.0209579	Validated
IL15	-0.0151345	0.835292	-0.0120196	0.845052	Other
IL15RA	-0.0863741	0.176808	0.0197074	0.744235	Other
IL16	0.00685267	0.953053	0.00884454	0.91081	Other
IL17A	-0.180026	0.235758	0.0341614	0.818533	Other
IL17C	-0.164708	0.195559	-0.0720809	0.566479	Other
IL17D	0.00145611	0.987927	0.0574911	0.297968	Other
IL17RA	0.0531513	0.555433	0.169566	0.034472	Significant in validation
IL17RB	-0.243435	0.00214458	-0.306632	0.000827476	Validated
IL18	0.0339935	0.876256	0.014359	0.914131	Other
IL18BP	-0.021806	0.799744	-0.0224629	0.731692	Other
IL18R1	0.186943	0.000133258	0.122909	0.0195329	Validated
IL18RAP	-0.318339	0.272053	0.00638061	0.980535	Other
IL19	0.00163938	0.993856	0.291635	0.0245276	Significant in validation
IL1B	-0.150116	0.542218	0.0875543	0.684148	Other
IL1R1	-0.0154612	0.777439	-0.0466604	0.226853	Other
IL1R2	0.0654973	0.112042	0.0257821	0.531202	Other
IL1RAP	-0.0462193	0.582432	-0.058526	0.454776	Other
IL1RL1	0.0258729	0.808356	-0.0916997	0.226417	Other
IL1RL2	0.105759	0.142596	0.0357576	0.599494	Other
IL1RN	0.143819	0.353325	0.186292	0.167275	Other
IL20	0.00952714	0.932233	-0.0333623	0.601291	Other
IL20RA	-0.183332	0.050317	-0.142753	0.262311	Other
IL22	-0.0158946	0.935121	0.157152	0.249067	Other
IL22RA1	0.057405	0.501611	0.01148	0.87872	Other
IL2RA	-0.0400909	0.653454	-0.00675765	0.920814	Other
IL2RB	-0.0137525	0.932233	-0.00565442	0.939826	Other
IL2RG	-0.00334533	0.974759	0.0572014	0.250497	Other
IL31RA	0.072062	0.377019	0.0561867	0.472074	Other
IL32	-0.116809	0.157966	-0.096944	0.182734	Other
IL34	0.0374331	0.708047	0.00390057	0.966822	Other
IL36G	0.0569945	0.724964	0.108824	0.355794	Other
IL3RA	-0.036604	0.535258	-0.0384159	0.444104	Other
IL4R	-0.0402001	0.662572	-0.11074	0.114916	Other
IL5RA	0.0241589	0.86189	0.0560438	0.51801	Other
IL6	0.0674162	0.714562	-0.0143399	0.926268	Other
IL6R	0.00946194	0.932233	0.0223538	0.759743	Other
IL6ST	0.0394211	0.390875	-0.0174228	0.57358	Other
IL7	0.146644	0.177684	-0.0941417	0.332725	Other
IL7R	-0.0637339	0.576735	-0.123095	0.22242	Other
ILKAP	0.0906859	0.474317	0.140727	0.229792	Other
IMMT	0.0586246	0.505957	0.0936341	0.165449	Other
IMPA1	0.0554239	0.603645	-0.081852	0.325915	Other
IMPACT	0.129577	0.174535	-0.011677	0.894363	Other
IMPG1	-0.0249837	0.762491	0.043077	0.332956	Other
ING1	0.107179	0.274363	-0.115421	0.183102	Other
INHBB	-0.0731917	0.530288	0.00762654	0.939859	Other
INHBC	0.143608	0.0302598	0.13034	0.0511546	Significant in discovery
INPP1	-0.00749196	0.967899	-0.101058	0.306895	Other
INPP5D	0.130407	0.1812	0.0174096	0.849857	Other
INPP5J	0.0624345	0.461133	0.0119407	0.861263	Other
INPPL1	-0.00534812	0.987927	-0.0236007	0.876865	Other
INSL3	0.13267	0.357285	0.130552	0.344677	Other
INSL4	0.0137617	0.916266	-0.00964587	0.920205	Other
INSL5	0.161611	0.406695	-0.0667813	0.6696	Other
IPCEF1	-0.0151879	0.95974	0.0505666	0.773295	Other
IQGAP2	0.135116	0.112042	-0.0501779	0.521029	Other
IRAK1	0.14061	0.279134	-0.0177145	0.871553	Other
IRAK4	0.208818	0.237662	-0.0869453	0.566296	Other
ISLR2	0.0191479	0.818402	-0.0712428	0.289346	Other
ISM1	0.175813	0.00345668	0.0865331	0.158463	Significant in discovery
ISM2	-0.00914475	0.86109	0.0486017	0.302664	Other
IST1	0.156522	0.372552	0.134996	0.356299	Other
ITGA11	0.0159052	0.838157	-0.172539	0.0021938	Significant in validation
ITGA2	0.0899382	0.125856	-0.119198	0.0349323	Significant in validation
ITGA5	0.136736	0.000250449	0.0184738	0.684055	Significant in discovery
ITGA6	-0.0369774	0.774752	-0.0356125	0.702854	Other
ITGAL	0.126402	0.138108	-0.0318512	0.701454	Other
ITGAM	0.068735	0.319187	-0.0159719	0.772886	Other
ITGAV	0.0506796	0.428378	-0.0549052	0.0696474	Other
ITGAX	0.0240669	0.884504	0.0313558	0.823918	Other
ITGB1	0.00753249	0.923841	-0.0755176	0.157069	Other
ITGB1BP1	0.105192	0.347838	-0.0575001	0.679067	Other
ITGB1BP2	0.196062	0.293632	0.0666125	0.677467	Other
ITGB2	0.0469504	0.440784	-0.0279068	0.588675	Other
ITGB5	0.041749	0.543703	0.0146896	0.825239	Other
ITGB6	-0.026095	0.712243	-0.0716494	0.184703	Other
ITGB7	0.0144894	0.906676	0.00225318	0.97587	Other
ITGBL1	0.123648	0.0160955	0.0770005	0.1352	Significant in discovery
ITIH1	0.0466348	0.0827631	-0.0283774	0.453011	Other
ITIH3	-0.137748	0.0721259	-0.144097	0.059519	Other
ITIH4	0.0185164	0.808023	0.0679813	0.133271	Other
ITIH5	0.00898648	0.945455	0.00907162	0.923228	Other
ITM2A	-0.173307	0.136558	-0.0975596	0.382228	Other
ITPA	0.102899	0.523605	0.0384753	0.79163	Other
ITPR1	0.098913	0.531197	0.119302	0.374376	Other
IVD	0.0469945	0.824545	-0.0957754	0.525819	Other
JAM2	-0.0166216	0.774752	-0.0107427	0.820745	Other
JAM3	-0.00432116	0.97506	-0.0415259	0.639132	Other
JCHAIN	0.0531932	0.553675	0.0664826	0.364348	Other
JPT2	0.12593	0.402015	0.0823386	0.494107	Other
JUN	-0.144709	0.153306	-0.053364	0.538487	Other
KAZALD1	0.017255	0.902705	-0.0124283	0.884358	Other
KAZN	0.275447	0.0485223	0.102923	0.460219	Significant in discovery
KCTD5	0.146532	0.0354512	0.0898341	0.194938	Significant in discovery
KDR	0.0183679	0.752533	0.0749776	0.096194	Other
KEL	0.0580821	0.307012	0.0166729	0.738758	Other
KHK	0.307427	0.000860465	0.0509658	0.623967	Significant in discovery
KIAA0319	-0.0743252	0.135215	-0.0468566	0.381595	Other
KIAA2013	0.0100885	0.935007	-0.00350024	0.966562	Other
KIF1C	0.0548602	0.501727	-0.0137712	0.858302	Other
KIF20B	0.0911944	0.480309	0.191018	0.192643	Other
KIF22	0.184982	0.44501	0.213328	0.337594	Other
KIFBP	0.164716	0.277545	0.0201132	0.86667	Other
KIR2DL2	0.0281948	0.908993	-0.245759	0.117029	Other
KIR2DL3	0.0213773	0.924526	-0.210633	0.156665	Other
KIR2DS4	0.279548	0.405889	-0.211347	0.518139	Other
KIR3DL1	0.0326037	0.945455	-0.233435	0.455671	Other
KIR3DL2	-0.0597084	0.704544	-0.113806	0.406576	Other
KIRREL2	-0.084949	0.182869	-0.0650834	0.30173	Other
KIT	-0.0605334	0.383821	-0.0581446	0.331899	Other
KITLG	-0.109349	0.088524	-0.156894	0.0168563	Significant in validation
KLB	-0.145923	0.310556	-0.137996	0.287418	Other
KLF4	0.113729	0.258513	0.00754164	0.939159	Other
KLHL41	-0.132344	0.374312	-0.146675	0.0866551	Other
KLK1	0.00898072	0.984086	0.179998	0.323737	Other
KLK10	-0.0875278	0.181955	0.0777077	0.240589	Other
KLK11	-0.0784639	0.125223	-0.0880957	0.148044	Other
KLK12	-0.309277	0.302942	-0.02242	0.935817	Other
KLK13	-0.0680831	0.414665	-0.0617127	0.422142	Other
KLK14	-0.0884993	0.354445	-0.0836017	0.305444	Other
KLK15	-0.00511983	0.96793	-0.0349064	0.680028	Other
KLK3	-0.00526895	0.986471	0.00596786	0.967204	Other
KLK4	-0.0718958	0.576735	-0.0640042	0.616447	Other
KLK6	-0.0617853	0.313947	-0.0325311	0.576515	Other
KLK7	-0.0366327	0.653454	0.0639296	0.277668	Other
KLK8	-0.0931026	0.139442	-0.103965	0.131048	Other
KLKB1	0.0744392	0.0443867	0.057982	0.109883	Significant in discovery
KLRB1	0.0203081	0.835209	-0.0872322	0.219274	Other
KLRD1	0.0606968	0.542218	-0.063581	0.497224	Other
KLRF1	0.0783518	0.388082	-0.014626	0.847884	Other
KLRK1	-0.0260516	0.812799	0.00653395	0.931366	Other
KRT18	0.407609	0.000388841	0.389493	0.00127996	Validated	KRT18
KRT19	-0.0694417	0.640782	-0.00159007	0.989509	Other
KRT5	0.0314253	0.808886	0.0657199	0.492446	Other
KYAT1	0.0903828	0.409372	0.00342373	0.97155	Other
KYNU	0.20541	0.00144944	0.0953687	0.242773	Significant in discovery
L1CAM	0.00288764	0.974928	-0.0367875	0.465882	Other
L3HYPDH	0.0635524	0.693272	0.0601967	0.651791	Other
LACRT	-0.0156721	0.927893	-0.230771	0.0283045	Significant in validation
LACTB2	0.0714611	0.541785	-0.00168525	0.985748	Other
LAG3	0.0649312	0.457408	-0.0217323	0.743081	Other
LAIR1	-0.0153889	0.908993	0.0451299	0.460004	Other
LAIR2	0.0682155	0.748275	0.211925	0.2344	Other
LAMA4	-0.041189	0.514048	-0.0348422	0.579726	Other
LAMB1	0.0555442	0.237153	0.0294014	0.486786	Other
LAMP1	0.0889088	0.0178857	0.0805969	0.044571	Validated
LAMP2	0.115317	0.000955857	0.037803	0.290023	Significant in discovery
LAMP3	-0.102065	0.377966	0.10905	0.307038	Other
LAMTOR5	-0.00609221	0.945455	-0.0678829	0.267563	Other
LAP3	0.109663	0.387822	-0.0130129	0.90336	Other
LARP1	0.141479	0.262002	0.062768	0.626933	Other
LAT	0.13823	0.325426	0.0465613	0.708833	Other
LAT2	0.257327	0.182412	0.00571703	0.973213	Other
LATS1	0.200247	0.20515	0.244136	0.134492	Other
LAYN	-0.0632722	0.387822	-0.0468718	0.44444	Other
LBP	-0.003266	0.987927	-0.0117388	0.914	Other
LBR	0.0884916	0.503946	0.0252519	0.823117	Other
LCAT	0.10796	0.00674048	0.103846	0.00420414	Validated
LCN15	-0.0637697	0.535258	-0.0647034	0.502442	Other
LCN2	-0.00611015	0.957691	-0.086804	0.253726	Other
LCP1	0.0348693	0.733428	0.0685634	0.397348	Other
LDLR	0.406957	2.75227e-08	0.201722	0.0220376	Validated	LDLR
LDLRAP1	0.1431	0.463641	0.159545	0.323761	Other
LECT2	0.183542	0.205559	-0.0715907	0.580902	Other
LEFTY2	0.0675798	0.643842	-0.0593879	0.518161	Other
LEG1	0.0396991	0.777439	-0.0624595	0.562262	Other
LEP	0.668466	4.97753e-08	0.582628	0.000115899	Validated	LEP
LEPR	-0.0473835	0.398202	-0.122885	0.0207535	Significant in validation
LETM1	0.0724051	0.480309	0.0165915	0.834049	Other
LGALS1	0.0364478	0.663318	0.0390311	0.570444	Other
LGALS3	0.0135941	0.87111	0.0567246	0.326562	Other
LGALS3BP	0.183345	0.00265393	0.0886785	0.145648	Significant in discovery
LGALS4	0.0016875	0.991264	-0.0066016	0.94852	Other
LGALS7_LGALS7B	-0.048165	0.597303	0.0340514	0.662323	Other
LGALS8	0.0820811	0.418739	0.0309373	0.724735	Other
LGALS9	0.0471286	0.462004	0.1067	0.0515003	Other
LGMN	-0.00598479	0.950572	0.0132317	0.838123	Other
LHB	-0.00304319	0.989574	-0.147253	0.326538	Other
LHPP	0.0901339	0.362764	0.10134	0.304604	Other
LIF	0.120996	0.315953	0.035829	0.754179	Other
LIFR	0.0605833	0.118087	-0.0189061	0.637981	Other
LILRA2	0.0569288	0.443489	0.124244	0.120304	Other
LILRA3	0.00984292	0.974759	-0.109744	0.550962	Other
LILRA5	0.0368734	0.583642	0.0133535	0.817691	Other
LILRA6	0.0338972	0.874521	-0.0878653	0.534161	Other
LILRB1	0.0706892	0.121743	0.0174354	0.720541	Other
LILRB2	0.064732	0.320872	0.0668437	0.30321	Other
LILRB4	0.0337631	0.688948	0.149434	0.0407719	Significant in validation
LILRB5	-0.00484759	0.982346	0.00441844	0.9661	Other
LIPF	0.0341211	0.787859	-0.0184774	0.839559	Other
LMNB1	0.0337516	0.742653	-0.0657109	0.476251	Other
LMNB2	0.0509234	0.351466	0.0477126	0.357565	Other
LMOD1	-0.0368152	0.694597	0.003158	0.963654	Other
LONP1	0.0934821	0.554426	0.225108	0.0738917	Other
LPA	-0.0496515	0.911043	-0.0192725	0.949123	Other
LPL	-0.146988	0.0789142	-0.186188	0.0280441	Significant in validation
LPO	0.0880984	0.458588	0.0511787	0.637885	Other
LPP	0.104692	0.392689	0.210256	0.103152	Other
LRCH4	0.0781953	0.797611	0.0656627	0.774313	Other
LRFN2	0.112867	0.388082	-0.0467589	0.644981	Other
LRG1	-0.0790327	0.14825	-0.0337399	0.581676	Other
LRIG1	0.0151758	0.902705	-0.0971148	0.142193	Other
LRIG3	0.0543398	0.163018	0.0435665	0.236931	Other
LRP1	0.0113258	0.92005	-0.0476597	0.38053	Other
LRP11	0.0247333	0.748777	0.0277945	0.652634	Other
LRPAP1	0.0336993	0.748777	0.0957107	0.26529	Other
LRRC25	0.032105	0.771883	0.0987327	0.126315	Other
LRRC37A2	-0.00210798	0.987927	0.139891	0.0844683	Other
LRRC59	0.0330126	0.83461	0.0342024	0.776462	Other
LRRFIP1	0.101886	0.150711	-0.00653485	0.924803	Other
LRRN1	0.0915364	0.198512	-0.0290211	0.66283	Other
LRTM2	-0.0362534	0.473809	-0.0755794	0.133651	Other
LSM1	0.146988	0.209717	0.0471185	0.715301	Other
LSP1	0.03956	0.712331	-0.0648215	0.46058	Other
LTA	0.00859968	0.927706	0.0643031	0.285519	Other
LTB	0.0626331	0.326261	0.0982494	0.0643819	Other
LTBP2	-0.0233516	0.738357	-0.121368	0.0252923	Significant in validation
LTBP3	0.0266632	0.835356	0.070204	0.513722	Other
LTBR	-0.0290039	0.653454	-0.0118768	0.822463	Other
LUZP2	-0.0580106	0.457408	-0.000321657	0.995976	Other
LXN	0.0609921	0.509754	-0.0312019	0.704908	Other
LY6D	-0.059068	0.388481	-0.0203585	0.741017	Other
LY75	0.00791709	0.93382	0.00605823	0.932036	Other
LY9	0.0405587	0.504112	0.0306168	0.577503	Other
LY96	0.0604066	0.390875	0.0687205	0.229802	Other
LYN	0.150145	0.307909	0.0690428	0.612284	Other
LYPD1	0.0764583	0.658622	0.195079	0.100943	Other
LYPD3	0.0180215	0.804603	0.0536689	0.38814	Other
LYPLA2	0.0681886	0.731057	-0.336998	0.0831482	Other
LYSMD3	-0.0507453	0.780108	-0.296565	0.0394132	Significant in validation
LYVE1	0.0561192	0.281442	-0.00385099	0.93	Other
LYZL2	0.076802	0.165758	0.0220521	0.748646	Other
LZTFL1	0.0880574	0.519215	0.0581205	0.619486	Other
M6PR	0.0450935	0.530288	-0.0257302	0.745694	Other
MAD1L1	0.0510234	0.521189	0.0124105	0.84548	Other
MAEA	0.123226	0.0888578	0.00307645	0.958711	Other
MAG	0.0741088	0.219986	0.0189667	0.733398	Other
MAMDC2	0.0704699	0.272053	-0.0632915	0.269162	Other
MAMDC4	0.499203	1.57462e-06	0.291872	0.0188153	Validated	MAMDC4
MAN1A2	0.0639682	0.164772	0.060579	0.141392	Other
MAN2B2	0.160125	0.10815	0.149273	0.137253	Other
MANEAL	-0.0462495	0.614523	0.0429242	0.587799	Other
MANF	0.140505	0.535258	0.046315	0.799265	Other
MANSC1	-0.0167813	0.809084	-0.0435497	0.40939	Other
MAP2K1	0.125118	0.4407	-0.0588833	0.665081	Other
MAP2K6	0.14769	0.377019	-0.0818761	0.533329	Other
MAP4K5	0.180162	0.31072	0.058823	0.695839	Other
MAPK9	0.0270889	0.759509	-0.0369184	0.655453	Other
MAPKAPK2	0.00682839	0.974928	-0.035855	0.72808	Other
MARCO	0.0541796	0.262428	-0.0380203	0.38898	Other
MARS1	0.207281	0.052885	0.00479158	0.962802	Other
MASP1	0.0313553	0.505675	0.00680609	0.864533	Other
MATN2	0.10194	0.0514235	0.0211097	0.712442	Other
MATN3	-0.0276663	0.732824	-0.124831	0.0257197	Significant in validation
MAVS	0.0561829	0.78141	0.00575134	0.967759	Other
MAX	0.167279	0.399155	-0.0222085	0.886505	Other
MB	-0.0905621	0.477509	-0.0470138	0.59184	Other
MBL2	-0.21609	0.219915	-0.121414	0.431988	Other
MCAM	0.0384518	0.675582	-0.121387	0.104656	Other
MCEMP1	0.2452	0.176467	0.045629	0.805088	Other
MCFD2	0.0124856	0.899611	-0.0392485	0.529844	Other
MDGA1	0.140764	0.276364	-0.213503	0.0813181	Other
MDH1	0.108853	0.100139	0.0221793	0.729517	Other
MDK	0.0233358	0.823467	0.0406746	0.581452	Other
MDM1	0.148895	0.111586	0.00620743	0.947514	Other
MECR	0.0488862	0.825497	0.21327	0.170962	Other
MED18	0.0628445	0.658622	-0.0162702	0.870392	Other
MEGF10	-0.0448877	0.582432	-0.151895	0.0344478	Significant in validation
MEGF11	-0.00183968	0.987927	-0.0735174	0.19562	Other
MEGF9	0.0982105	0.00822179	0.0304711	0.431562	Significant in discovery
MELTF	0.00687167	0.936367	-0.0518185	0.293446	Other
MENT	-0.0241161	0.554426	-0.0505464	0.128715	Other
MEP1A	0.235451	0.0317248	0.221508	0.0313818	Validated
MEP1B	0.4022	0.0231987	0.0236369	0.90947	Significant in discovery
MEPE	-0.0206484	0.769028	0.0132787	0.775164	Other
MERTK	-0.0305452	0.556503	-0.0308843	0.512084	Other
MESD	0.176511	0.370931	0.0498811	0.764283	Other
MET	-0.0443628	0.274363	-0.0869081	0.0201815	Significant in validation
METAP1D	0.14447	0.303429	-0.065158	0.606288	Other
METAP2	0.126523	0.313286	0.0167413	0.869079	Other
MFAP3	0.0284227	0.802751	-0.0934534	0.436993	Other
MFAP4	0.0890761	0.116405	0.0346326	0.547955	Other
MFAP5	0.00881845	0.93569	0.0738765	0.310637	Other
MFGE8	0.1735	0.0150468	0.102591	0.12859	Significant in discovery
MGLL	0.124908	0.408713	-0.0313341	0.80841	Other
MGMT	0.15423	0.459477	-0.05188	0.758025	Other
MIA	-0.089031	0.19933	0.00672753	0.92405	Other
MICALL2	0.202237	0.112042	-0.0381531	0.719099	Other
MICB_MICA	0.161112	0.699052	-0.139737	0.575878	Other
MIF	0.0716533	0.647238	0.111785	0.404165	Other
MILR1	0.0255513	0.825497	0.0121032	0.88567	Other
MINDY1	0.194485	0.274363	0.0345271	0.810113	Other
MINK1	0.202315	0.264311	0.0595306	0.71139	Other
MITD1	0.203579	0.195559	0.0120024	0.929887	Other
MKI67	0.055301	0.549167	0.027463	0.732935	Other
MLN	0.323724	0.0228847	0.332796	0.0332189	Validated	MLN
MME	0.428964	0.00011224	0.16218	0.187759	Significant in discovery
MMP1	-0.0354403	0.867496	0.0394374	0.786152	Other
MMP10	-0.0279097	0.83461	-0.249132	0.0125205	Significant in validation
MMP12	-0.115843	0.327288	0.0483682	0.609409	Other
MMP13	-0.110346	0.419972	-0.0431939	0.723305	Other
MMP3	-0.137242	0.138114	-0.0852839	0.38551	Other
MMP7	0.103138	0.360216	0.206277	0.0326747	Significant in validation
MMP8	0.0684683	0.712243	-0.0276064	0.834542	Other
MMP9	0.0436922	0.728507	-0.0155334	0.884481	Other
MN1	-0.00146268	0.995414	0.0368867	0.778023	Other
MNDA	0.0321503	0.859208	-0.0931518	0.428383	Other
MOCS2	0.138811	0.0727016	0.0622333	0.352521	Other
MOG	-0.0330854	0.687461	-0.032571	0.582703	Other
MORC3	-0.0025995	0.977883	-0.0805068	0.125019	Other
MPHOSPH8	0.0530279	0.712193	0.00124332	0.990087	Other
MPI	0.0945063	0.514182	-0.0571702	0.610406	Other
MPIG6B	0.157052	0.271737	-0.0589289	0.633901	Other
MPO	0.0504606	0.5798	-0.0345581	0.697223	Other
MPRIP	0.259084	9.75507e-07	0.0578271	0.349184	Significant in discovery
MRC1	0.0173068	0.781355	-0.0192183	0.7131	Other
MRI1	0.0592657	0.690952	0.065788	0.569848	Other
MSLN	-0.157028	0.274444	-0.0370111	0.753697	Other
MSMB	-0.203631	0.0779456	0.0205727	0.854206	Other
MSR1	0.16584	0.0228847	0.100628	0.17439	Significant in discovery
MSRA	0.0518841	0.766068	7.56563e-06	0.999951	Other
MST1	0.0134444	0.918885	0.122288	0.265234	Other
MSTN	0.0249804	0.83461	0.000785829	0.993205	Other
MTDH	0.165314	0.388613	0.251081	0.170363	Other
MTHFSD	0.162362	0.347433	-0.045446	0.770886	Other
MTPN	0.0276049	0.766759	-0.0933434	0.174121	Other
MTSS1	0.254	0.0621929	0.117164	0.384187	Other
MTSS2	0.151761	0.351466	0.139031	0.28807	Other
MTUS1	0.158629	0.0478003	0.12388	0.0952171	Significant in discovery
MUC13	0.0848122	0.388082	-0.0573946	0.521544	Other
MUC16	0.0161945	0.95045	0.0795824	0.612526	Other
MUC2	0.185011	0.354445	0.289765	0.07588	Other
MVK	0.314653	0.011468	0.108311	0.426779	Significant in discovery
MXRA8	-0.105478	0.0424569	-0.158529	0.00250808	Validated
MYBPC1	-0.0661658	0.779239	0.0294052	0.847193	Other
MYBPC2	-0.140634	0.517088	0.0442729	0.745899	Other
MYCBP2	0.0497423	0.768573	-0.121816	0.323922	Other
MYDGF	0.263777	0.0695566	0.110442	0.446635	Other
MYH9	0.21658	0.019916	0.136495	0.224567	Significant in discovery
MYL3	-0.0146757	0.947179	-0.0741763	0.600889	Other
MYL4	0.148584	0.0934233	0.0852097	0.354817	Other
MYLPF	-0.0866598	0.616093	0.0564779	0.650799	Other
MYO9B	-0.0514761	0.793785	0.0496605	0.701285	Other
MYOC	-0.0242299	0.825497	-0.0661848	0.411805	Other
MYOM3	-0.115823	0.559322	-0.101436	0.538666	Other
MZB1	0.0100662	0.943274	0.0893827	0.286652	Other
NAA10	0.130363	0.373967	0.0299786	0.808045	Other
NAA80	0.247724	0.228784	0.223	0.221823	Other
NAAA	-0.0262969	0.86052	-0.112576	0.287383	Other
NACC1	0.0282412	0.780108	0.0236971	0.764239	Other
NADK	-0.0578387	0.729249	-0.00448063	0.973407	Other
NAGA	0.0914997	0.158648	0.189994	0.00317398	Significant in validation
NAGK	0.154628	0.233056	-0.000892749	0.993899	Other
NAGPA	0.0958462	0.00288472	0.0537446	0.134977	Significant in discovery
NAMPT	-0.0395878	0.878434	-0.0184922	0.918028	Other
NAP1L4	0.0493305	0.496088	0.081826	0.167187	Other
NAPRT	0.127316	0.0541229	-0.0332263	0.609263	Other
NBL1	-0.0318852	0.555433	-0.021849	0.661706	Other
NBN	0.129108	0.161678	0.055773	0.465071	Other
NCAM1	-0.0178444	0.859311	0.0230116	0.755542	Other
NCAM2	0.00831529	0.907982	-0.00934584	0.857672	Other
NCAN	-0.031969	0.712387	-0.12847	0.0854803	Other
NCF2	-0.145287	0.607328	0.0241158	0.914262	Other
NCK2	0.169846	0.320583	0.0918676	0.553102	Other
NCR1	0.0185823	0.83461	0.0144237	0.829459	Other
NCR3LG1	0.00920684	0.912785	-0.00303543	0.956649	Other
NCS1	0.0278632	0.793785	0.0498434	0.384547	Other
NDRG1	0.0802666	0.535258	0.0300628	0.779793	Other
NDUFA5	0.0373531	0.5751	0.0270987	0.619228	Other
NDUFB7	0.183557	0.14627	0.201637	0.110724	Other
NDUFS6	0.0483635	0.808356	-0.0882624	0.513281	Other
NEB	0.0361748	0.793379	-0.0234459	0.753032	Other
NECAP2	0.0944983	0.543703	-0.0354504	0.785331	Other
NECTIN1	0.0529684	0.274444	0.0913192	0.0437402	Significant in validation
NECTIN2	-0.0254497	0.691218	-0.0535773	0.288425	Other
NECTIN4	-0.121765	0.015225	-0.0750286	0.175132	Significant in discovery
NEDD4L	0.133561	0.104989	0.00592174	0.945132	Other
NEDD9	0.0354776	0.908722	-0.0464479	0.822527	Other
NEFL	-0.170213	0.0275068	-0.0472286	0.547162	Significant in discovery
NEK7	0.00394778	0.986471	-0.0875402	0.359204	Other
NELL1	0.104811	0.181522	-0.0482969	0.487873	Other
NELL2	0.0345974	0.579061	-0.0334304	0.552606	Other
NEO1	-0.0056507	0.899611	-0.00252045	0.943781	Other
NEXN	0.148412	0.262778	0.0426897	0.72595	Other
NFASC	0.133851	0.000358217	0.0329847	0.478463	Significant in discovery
NFATC1	0.133555	0.336707	-0.0579591	0.610617	Other
NFATC3	0.331306	0.000860465	0.0679187	0.619448	Significant in discovery
NFE2	0.192841	0.136907	0.0591004	0.612604	Other
NFIC	0.179314	0.0228847	0.0342173	0.706207	Significant in discovery
NFKB1	0.0730216	0.567266	0.180661	0.0779388	Other
NFKB2	-0.0705993	0.457408	0.0624917	0.344971	Other
NFKBIE	0.00451958	0.986471	0.0128662	0.901974	Other
NFU1	0.213616	0.214938	0.173729	0.279972	Other
NFX1	0.217696	0.0485223	-0.00463379	0.966429	Significant in discovery
NFYA	0.0356633	0.793817	-0.0192375	0.863933	Other
NGFR	0.00623771	0.937385	-0.0607041	0.396834	Other
NGRN	0.0624418	0.137058	0.0693049	0.0643633	Other
NHLRC3	0.205918	3.18835e-06	0.0841801	0.106627	Significant in discovery
NID1	0.0115761	0.918734	-0.00721455	0.924445	Other
NID2	0.00126353	0.995567	0.106089	0.417523	Other
NINJ1	0.0491474	0.706879	0.142034	0.0512797	Other
NIT1	0.109212	0.195794	0.0858577	0.26045	Other
NIT2	0.224515	0.0916792	0.0709695	0.586247	Other
NLGN1	0.0699012	0.582432	-0.100818	0.401783	Other
NME3	0.00858152	0.902705	0.00970873	0.860065	Other
NMI	0.0901032	0.504677	0.126862	0.31539	Other
NMNAT1	0.0861113	0.438034	0.054562	0.536993	Other
NMT1	0.0368892	0.835356	0.160443	0.202004	Other
NOMO1	0.10651	0.00574075	0.00477179	0.902778	Significant in discovery
NOP56	0.166524	0.32671	0.135507	0.445756	Other
NOS1	-0.123096	0.375826	-0.0290696	0.754655	Other
NOS2	0.0700311	0.503946	0.0497397	0.602006	Other
NOS3	0.0753531	0.559997	0.188484	0.0357052	Significant in validation
NOTCH1	0.0210502	0.55365	0.00353956	0.913303	Other
NOTCH2	0.00911719	0.887642	0.0111538	0.76024	Other
NOTCH3	-0.040661	0.581362	-0.107202	0.062533	Other
NPC2	0.0217885	0.762491	0.0943934	0.0942867	Other
NPDC1	-0.0255427	0.714562	0.0748236	0.192934	Other
NPHS1	0.0251922	0.769897	0.0707156	0.266597	Other
NPL	0.23501	0.00265393	0.148764	0.0682772	Significant in discovery
NPM1	0.110973	0.380415	0.0285046	0.73376	Other
NPPB	-0.107001	0.752533	-0.418819	0.0686467	Other
NPPC	-0.00605743	0.95974	0.0347664	0.663597	Other
NPR1	-0.0407789	0.586661	0.0575939	0.436675	Other
NPTN	-0.149788	0.388082	0.0491206	0.745953	Other
NPTX1	-0.0183286	0.86109	-0.0628292	0.432552	Other
NPTX2	0.0799931	0.184107	0.0208204	0.733481	Other
NPTXR	-0.0112051	0.908722	-0.0629535	0.326007	Other
NPY	0.316701	0.00265393	0.204107	0.0836479	Significant in discovery
NRCAM	0.0863889	0.0934233	0.00965064	0.849763	Other
NRGN	0.132292	0.323624	0.0193097	0.871232	Other
NRP1	-0.0762543	0.228784	-0.0880128	0.155858	Other
NRP2	0.0533616	0.377019	-0.0156928	0.76892	Other
NSFL1C	0.136169	0.235758	0.0222407	0.824403	Other
NT5C	0.103943	0.417207	0.0908911	0.459025	Other
NT5C1A	0.0727137	0.227274	0.119268	0.0203145	Significant in validation
NT5C3A	0.0964574	0.576735	-0.0458507	0.71736	Other
NT5E	0.202221	0.019489	0.0394186	0.66843	Significant in discovery
NTF3	0.0273	0.762491	0.00683758	0.930857	Other
NTF4	0.0350916	0.728507	-0.0449247	0.603631	Other
NTproBNP	-0.132075	0.477509	-0.298373	0.0599966	Other
NTRK2	0.0982979	0.0158872	-0.0339817	0.45241	Significant in discovery
NTRK3	-0.0368005	0.429957	-0.0449258	0.261801	Other
NUB1	0.0441388	0.808356	-0.0421532	0.733125	Other
NUCB2	0.0235065	0.789636	-0.00194911	0.972824	Other
NUDC	0.0979618	0.33717	-0.0684531	0.404893	Other
NUDT15	0.0381556	0.691218	-0.0161111	0.85132	Other
NUDT16	0.0486254	0.814882	-0.0193768	0.901328	Other
NUDT5	0.0684879	0.468459	-0.0104823	0.890066	Other
NUMB	0.209935	0.159115	0.104058	0.447352	Other
NUP50	0.0248762	0.773426	0.0307227	0.628611	Other
NXPH1	-0.088823	0.163018	-0.0311347	0.656735	Other
NXPH3	-0.0530723	0.31628	0.00414291	0.93384	Other
OBP2B	-0.143449	0.206058	-0.0310034	0.775177	Other
OCLN	0.0519956	0.535258	0.0337108	0.644174	Other
ODAM	-0.109649	0.323624	-0.0289617	0.80209	Other
OGA	0.122092	0.206566	0.0859209	0.300833	Other
OGFR	0.0259812	0.811301	-0.0386179	0.594436	Other
OGN	0.0613687	0.456017	0.0930592	0.216343	Other
OLFM4	0.0777385	0.749105	0.118653	0.531533	Other
OLR1	0.0452017	0.769952	-0.0155482	0.887337	Other
OMD	-0.00272936	0.987927	-0.123299	0.133444	Other
OMG	-0.11797	0.347898	-0.0851204	0.381096	Other
OPHN1	0.184129	0.286307	0.0423821	0.767821	Other
OPLAH	0.120791	0.258513	-0.000534391	0.995381	Other
OPTC	-0.123957	0.110411	-0.0482128	0.489059	Other
ORM1	0.0294493	0.469046	-0.00137504	0.966154	Other
OSCAR	-0.0146213	0.872761	0.0711384	0.249413	Other
OSM	0.0205499	0.914889	-0.05228	0.679052	Other
OSMR	-0.0105386	0.877482	-0.052232	0.251927	Other
OTOA	-0.00295453	0.987927	0.121515	0.192043	Other
OTUD6B	0.155404	0.142596	0.0591072	0.552367	Other
OTUD7B	0.116621	0.249532	0.0745772	0.39544	Other
OXCT1	-0.0523671	0.680264	0.0730481	0.44897	Other
OXT	1.03573	4.00719e-08	0.818146	0.00120237	Validated	OXT
P4HB	0.0921052	0.199684	0.0112169	0.869589	Other
PACS2	0.178971	0.144216	0.117561	0.301632	Other
PADI2	-0.0237803	0.918269	0.183583	0.184199	Other
PADI4	-0.0185247	0.906676	-0.0563563	0.55742	Other
PAEP	-0.155687	0.503946	-0.0924227	0.640332	Other
PAFAH2	0.0247661	0.854841	-0.106053	0.254321	Other
PAG1	-0.00312126	0.987927	0.0977007	0.445858	Other
PAGR1	0.014169	0.937844	-0.0411867	0.740728	Other
PAIP2B	0.0410049	0.712673	-0.0844153	0.327113	Other
PAK4	0.110284	0.483661	0.080639	0.520963	Other
PALM	0.0177749	0.792821	0.105732	0.0644549	Other
PALM2	0.178988	0.00401243	0.12018	0.0950653	Significant in discovery
PAM	0.0402	0.477692	0.015738	0.766866	Other
PAMR1	0.13539	0.000712341	0.0962033	0.0328671	Validated
PAPPA	0.0481549	0.700578	0.0660531	0.494256	Other
PARK7	0.0956754	0.313286	-0.00999772	0.90284	Other
PARP1	0.0249623	0.913821	0.0453776	0.75756	Other
PAXX	0.0589236	0.535615	-0.0100722	0.899883	Other
PBLD	0.156046	0.0647392	0.128939	0.142386	Other
PBXIP1	0.0519523	0.308043	0.0459001	0.27867	Other
PCARE	-0.0712344	0.658622	0.0347036	0.778513	Other
PCBD1	0.256235	3.83512e-05	0.134572	0.0750388	Significant in discovery
PCBP2	0.0840154	0.596702	-0.0507168	0.687162	Other
PCDH1	0.0143298	0.679209	-0.022329	0.451289	Other
PCDH12	0.0618452	0.130152	0.015269	0.675656	Other
PCDH17	0.0996085	0.161026	-0.0269588	0.689438	Other
PCDH7	0.0438879	0.446932	0.079276	0.134564	Other
PCDH9	0.0981126	0.0505581	-0.00662465	0.900957	Other
PCDHB15	0.0595222	0.447116	0.0384264	0.648531	Other
PCNA	0.132289	0.274432	-0.0195706	0.836363	Other
PCOLCE	-3.34988e-05	0.999706	0.0571639	0.498136	Other
PCSK7	0.126367	0.0438226	0.0741659	0.162252	Significant in discovery
PCSK9	0.0670985	0.54868	-0.0108267	0.913297	Other
PCYT2	0.101779	0.443305	0.101438	0.372603	Other
PDAP1	0.0795764	0.669013	0.0115378	0.932774	Other
PDCD1	-0.0328017	0.75139	0.0358027	0.593533	Other
PDCD1LG2	-0.00721756	0.932233	-0.00156628	0.979863	Other
PDCD5	0.0704802	0.57186	-0.00155204	0.987661	Other
PDCD6	-0.0471846	0.757197	0.141078	0.133295	Other
PDE4D	0.158117	0.263281	0.0380764	0.767712	Other
PDE5A	0.226042	0.112042	0.029721	0.81766	Other
PDGFA	0.0145634	0.93569	-0.094786	0.383508	Other
PDGFB	0.0152318	0.940842	-0.0296283	0.818549	Other
PDGFC	0.0606563	0.355728	0.119314	0.0258793	Significant in validation
PDGFRA	-0.00661727	0.922908	-0.0180231	0.716987	Other
PDGFRB	-0.00733235	0.934243	0.0408843	0.462459	Other
PDIA3	0.0294798	0.634221	-0.0154929	0.753218	Other
PDIA4	0.195001	0.0839163	0.0265503	0.811262	Other
PDLIM5	0.184881	0.31628	-0.0063586	0.967605	Other
PDLIM7	0.169993	0.46471	0.122232	0.534591	Other
PDP1	0.0251998	0.908722	-0.108521	0.434348	Other
PDRG1	0.0741925	0.462126	0.0862105	0.39242	Other
PDZD2	0.0430792	0.71045	0.0245717	0.776974	Other
PDZK1	0.242641	0.000133258	0.236069	0.00379833	Validated
PEAR1	0.0165005	0.724964	-0.0436754	0.30404	Other
PEBP1	0.0806667	0.447116	0.018167	0.839098	Other
PECAM1	0.038473	0.503946	-0.0367988	0.477182	Other
PENK	-0.028203	0.641481	0.0887759	0.0916131	Other
PEPD	0.0602459	0.269542	0.0420296	0.408544	Other
PER3	0.0336356	0.906676	0.158299	0.375179	Other
PF4	0.0400707	0.835292	0.0357283	0.795284	Other
PFDN6	0.0591852	0.662572	0.112715	0.236587	Other
PFKFB2	0.024274	0.924526	-0.124691	0.412089	Other
PGA4	0.0723228	0.582432	-0.115279	0.310605	Other
PGD	0.0117243	0.944969	-0.0645151	0.558777	Other
PGF	0.0451527	0.31628	0.015731	0.733359	Other
PGLYRP1	0.00879993	0.939832	0.0671523	0.390905	Other
PGLYRP2	0.0623674	0.228072	0.0718875	0.118893	Other
PGLYRP4	0.0981324	0.449782	0.0613151	0.562801	Other
PHACTR2	0.253381	0.176808	0.209434	0.197051	Other
PHLDB1	0.0783272	0.392689	0.0856382	0.328978	Other
PHLDB2	-0.0467803	0.802751	-0.0126214	0.938669	Other
PHOSPHO1	0.0233382	0.734263	0.0159935	0.707046	Other
PHYKPL	0.130332	0.0227797	-0.0758227	0.209057	Significant in discovery
PI16	-0.00118884	0.987927	-0.00590044	0.893029	Other
PI3	-0.0239064	0.83461	0.0664703	0.460604	Other
PIBF1	0.108498	0.447301	0.0453961	0.727544	Other
PIGR	0.0360434	0.681632	0.0962489	0.115841	Other
PIK3AP1	0.0978142	0.497268	-0.0783298	0.507644	Other
PIK3IP1	-0.00770224	0.914889	-0.0159649	0.74055	Other
PIKFYVE	0.0877716	0.582432	-0.000740473	0.995324	Other
PILRA	0.0721043	0.380415	0.0458291	0.492756	Other
PILRB	0.0719809	0.487636	0.0262508	0.772867	Other
PINLYP	0.0745989	0.581362	0.280629	0.0089903	Significant in validation
PKD1	0.0777825	0.109183	-0.0125423	0.794585	Other
PKD2	0.00660451	0.971573	0.0793822	0.462467	Other
PKLR	0.110155	0.275094	0.195897	0.02541	Significant in validation
PKN3	0.175439	0.163018	0.132603	0.269846	Other
PLA2G10	-0.181815	0.0776212	-0.0519166	0.569912	Other
PLA2G15	0.0765179	0.136878	0.0954172	0.0360977	Significant in validation
PLA2G1B	-0.0988812	0.247711	-0.0970067	0.198085	Other
PLA2G2A	-0.0935882	0.4407	0.0851	0.413145	Other
PLA2G4A	0.14072	0.354445	-0.00150408	0.990669	Other
PLA2G7	0.110318	0.0389988	0.0292964	0.552235	Significant in discovery
PLAT	0.230938	0.025152	0.261802	0.045063	Validated
PLAU	0.0155967	0.81	0.0270478	0.643033	Other
PLAUR	0.00321594	0.978795	0.041119	0.496864	Other
PLB1	0.00398503	0.986471	0.11121	0.349558	Other
PLCB2	0.173724	0.414665	0.0314251	0.861174	Other
PLEKHO1	0.169572	0.146633	0.0646202	0.539416	Other
PLG	0.0506259	0.191773	0.114018	0.0104643	Significant in validation
PLIN1	0.151317	0.00401603	0.263006	3.3736e-06	Validated
PLIN3	-0.050366	0.631234	-0.0517641	0.51873	Other
PLPBP	0.022231	0.906676	0.00383086	0.97341	Other
PLSCR3	0.164432	0.0231983	0.106769	0.16788	Significant in discovery
PLTP	-0.0998746	0.152623	-0.120761	0.0731127	Other
PLXDC1	-0.0183054	0.799122	-0.0243263	0.56375	Other
PLXDC2	0.148956	0.00169339	0.0462976	0.423148	Significant in discovery
PLXNA4	0.194961	0.197422	-0.0640028	0.662056	Other
PLXNB2	0.0801101	0.0561295	-0.00678987	0.870272	Other
PLXNB3	0.0319692	0.718116	-0.0674706	0.315454	Other
PM20D1	0.349859	0.389203	0.618566	0.0793719	Other
PMCH	-0.0493211	0.699052	-0.0935162	0.5467	Other
PMM2	0.0446231	0.780108	0.0779897	0.528509	Other
PMS1	0.0932463	0.329534	-0.00446764	0.960227	Other
PMVK	0.120607	0.576735	0.141943	0.361698	Other
PNLIP	0.0545268	0.691218	0.0291122	0.779586	Other
PNLIPRP1	0.0143627	0.945455	-0.00320214	0.982806	Other
PNLIPRP2	0.121481	0.867589	0.714239	0.175325	Other
PNMA1	0.0428435	0.804533	0.122579	0.357466	Other
PNMA2	0.122189	0.0831173	-0.142241	0.0470497	Significant in validation
PODXL	0.0230037	0.649035	-0.0258188	0.344296	Other
PODXL2	-0.0581607	0.258513	-0.116595	0.0300804	Significant in validation
POF1B	-0.0448638	0.658622	-0.0238077	0.757664	Other
POLR2F	-0.0363358	0.780108	-0.0256068	0.791698	Other
POMC	0.000354165	0.999076	0.0743482	0.629953	Other
PON1	-0.0183775	0.780108	0.073856	0.12263	Other
PON2	0.135663	0.0328001	0.00632137	0.916738	Significant in discovery
PON3	-0.081219	0.293574	-0.180174	0.000185183	Significant in validation
POSTN	0.0691598	0.388082	0.0188293	0.80284	Other
PPBP	0.109031	0.449562	0.0532487	0.663185	Other
PPCDC	0.0760248	0.329534	0.0122334	0.856373	Other
PPIB	0.11192	0.487772	0.00445507	0.973794	Other
PPIF	0.0992344	0.353325	0.0615827	0.582673	Other
PPL	0.0376272	0.539721	0.0127833	0.804634	Other
PPM1F	0.0879659	0.320583	0.0282912	0.717205	Other
PPME1	0.125438	0.277955	0.00575246	0.954492	Other
PPP1CC	0.134382	0.282862	0.0623275	0.560395	Other
PPP1R12A	0.0900931	0.648033	0.135857	0.399812	Other
PPP1R12B	0.0611184	0.86109	-0.00226631	0.992429	Other
PPP1R14A	0.142744	0.270527	0.0853271	0.377759	Other
PPP1R14D	-0.10839	0.373967	-0.145293	0.209997	Other
PPP1R2	0.0387606	0.811821	-0.0260964	0.815343	Other
PPP1R9B	0.113544	0.532042	0.177232	0.247847	Other
PPP2R5A	0.0724126	0.776749	0.0235631	0.897699	Other
PPP3R1	0.037097	0.666426	0.0423259	0.535706	Other
PPT1	0.061713	0.685266	-0.0588769	0.604329	Other
PPY	0.204551	0.165366	0.297364	0.0355355	Significant in validation
PQBP1	0.0462003	0.662792	0.0265654	0.751569	Other
PRAP1	0.186185	0.000648614	0.176071	0.0047526	Validated
PRC1	-0.074943	0.406018	-0.0212118	0.803451	Other
PRCP	0.128869	0.00401603	0.0632538	0.187638	Significant in discovery
PRDX1	0.0675964	0.738272	-0.0527775	0.717994	Other
PRDX2	0.0637511	0.318037	0.0714114	0.294353	Other
PRDX5	0.0761211	0.559997	-0.0689241	0.477074	Other
PRDX6	0.0793069	0.735646	-0.0898789	0.628788	Other
PRELP	0.0109991	0.857405	0.0311171	0.449638	Other
PRG2	-0.0815678	0.449942	-0.00434753	0.960881	Other
PRG3	0.0468113	0.691218	0.0834798	0.334456	Other
PRKAB1	0.0334666	0.762752	0.0291886	0.728915	Other
PRKAR1A	0.156202	0.297914	0.0933108	0.523952	Other
PRKAR2A	0.132956	0.263281	0.0624674	0.522168	Other
PRKD2	0.0538619	0.497425	0.120733	0.0422035	Significant in validation
PRKG1	0.225756	0.241593	0.0748333	0.673665	Other
PRKRA	0.0521285	0.728012	0.0193384	0.873937	Other
PRL	-0.10759	0.457828	-0.122133	0.35106	Other
PRND	0.000816399	0.996412	0.00370567	0.972641	Other
PROC	0.087171	0.170436	0.0636819	0.283297	Other
PROCR	-0.00771607	0.937385	0.0427142	0.51616	Other
PROK1	-0.0898621	0.33159	-0.0996303	0.270892	Other
PROS1	0.0876923	0.0231987	0.0784904	0.0777918	Significant in discovery
PRR4	-0.148482	0.27444	0.111102	0.337481	Other
PRRT3	-0.084787	0.214938	-0.0640831	0.369471	Other
PRSS2	0.0998176	0.40788	0.0285837	0.768844	Other
PRSS22	0.00548884	0.945455	0.0639065	0.307711	Other
PRSS27	-0.0613435	0.403544	-0.0160782	0.799217	Other
PRSS53	-0.0300031	0.754385	-0.0458182	0.527537	Other
PRSS8	0.138927	0.0683662	0.140219	0.0612157	Other
PRTFDC1	0.157175	0.457408	-0.00473709	0.978303	Other
PRTG	0.0907159	0.163018	0.0112458	0.798367	Other
PRTN3	-0.0392239	0.694553	-0.0144955	0.865487	Other
PRUNE2	0.194078	0.000551282	0.128449	0.0778383	Significant in discovery
PSAP	0.0405743	0.416466	0.0436297	0.340909	Other
PSAPL1	-0.0510963	0.655839	-0.188502	0.0260788	Significant in validation
PSCA	0.0707655	0.911739	-0.0170508	0.967599	Other
PSG1	0.0324301	0.887172	-0.270223	0.131479	Other
PSIP1	0.0899472	0.325426	0.0822093	0.227433	Other
PSMD5	-0.0200331	0.853578	-0.0525365	0.610711	Other
PSMD9	0.0734124	0.483073	0.00509389	0.950175	Other
PSME1	0.0731713	0.274432	-0.0158593	0.782826	Other
PSME2	0.0517426	0.421261	-0.0194291	0.708946	Other
PSMG3	0.08427	0.311718	-0.00374017	0.956883	Other
PSMG4	0.0946356	0.31072	0.0615275	0.463191	Other
PSPN	0.229989	0.144216	-0.00381247	0.979616	Other
PSTPIP2	0.203915	0.228709	-0.00216418	0.98799	Other
PTEN	-0.0312955	0.867107	-0.0159085	0.880201	Other
PTGDS	-0.00576873	0.951701	-0.00823599	0.895035	Other
PTGES2	0.0502476	0.737835	0.212852	0.0546804	Other
PTGR1	0.367144	0.000427623	0.288003	0.0189958	Validated	PTGR1
PTH	0.384648	0.00401243	0.250405	0.0410117	Validated	PTH
PTH1R	0.0512108	0.518169	0.0347414	0.565992	Other
PTK7	0.0424567	0.685016	0.0306716	0.600963	Other
PTN	0.0351458	0.838157	0.058989	0.592258	Other
PTP4A3	0.268471	3.94069e-05	0.176961	0.0150615	Validated	PTP4A3
PTPN1	0.0107521	0.95974	-0.00872871	0.946471	Other
PTPN6	0.0519835	0.748777	-0.00529526	0.964695	Other
PTPRB	0.0834834	0.173191	0.0888503	0.164124	Other
PTPRC	0.0762592	0.0934233	0.0331539	0.468298	Other
PTPRF	-0.0491528	0.406228	-0.133825	0.0195201	Significant in validation
PTPRH	0.141195	0.181955	0.0322241	0.747502	Other
PTPRK	0.0831425	0.0302598	0.0535426	0.116221	Significant in discovery
PTPRM	0.0552806	0.214938	-0.0490313	0.218125	Other
PTPRN2	-0.127503	0.0226131	-0.0633967	0.283651	Significant in discovery
PTPRR	-0.113433	0.0424569	-0.0323097	0.615751	Significant in discovery
PTPRS	-0.0295498	0.579061	0.0173868	0.680569	Other
PTPRZ1	0.0407793	0.576735	0.0184969	0.771704	Other
PTRHD1	0.165921	0.126572	0.00116274	0.990521	Other
PTS	0.392145	1.61007e-06	0.100054	0.338285	Significant in discovery
PTTG1	-0.00262049	0.987927	-0.0402657	0.678861	Other
PTX3	-0.023623	0.825497	0.0384631	0.584966	Other
PVALB	0.122224	0.554553	-0.0520153	0.750208	Other
PVR	0.128558	0.0393634	-0.0376083	0.472538	Significant in discovery
PXDNL	-0.00407258	0.978795	-0.0511523	0.491379	Other
PXN	-0.0741431	0.733428	0.0856285	0.614203	Other
PYDC1	-0.0323325	0.750598	-0.0675156	0.377084	Other
PYY	0.131856	0.380415	-0.0905047	0.535493	Other
QDPR	0.0750068	0.329534	-0.0246943	0.708119	Other
QPCT	0.018699	0.794817	0.0107838	0.839096	Other
QSOX1	0.0701368	0.163018	0.0525267	0.107371	Other
RAB10	0.0161295	0.900325	0.0223813	0.816173	Other
RAB11FIP3	0.307824	0.050317	-0.0379876	0.810337	Other
RAB27B	0.169141	0.244552	0.111113	0.381776	Other
RAB33A	0.167576	0.159278	0.0292878	0.806213	Other
RAB37	0.045954	0.800647	0.150713	0.259946	Other
RAB39B	0.191219	0.197422	0.277733	0.0640336	Other
RAB44	0.0389833	0.894769	-0.00800371	0.967185	Other
RAB6A	0.0419842	0.776749	-0.0998225	0.305727	Other
RABEP1	0.156983	0.0740405	0.0397076	0.654353	Other
RABGAP1L	0.115455	0.249532	-0.0793202	0.372049	Other
RAD23B	0.016649	0.887642	0.00263789	0.972238	Other
RALY	0.0437795	0.64322	-0.00641629	0.942532	Other
RANBP1	0.0769096	0.387164	-0.0443475	0.544207	Other
RARRES1	-0.0522028	0.480309	-0.0811607	0.131396	Other
RARRES2	0.0818922	0.427935	0.0763674	0.366948	Other
RASSF2	-0.11373	0.701675	-0.064439	0.773685	Other
RBFOX3	0.0075977	0.944564	0.0335085	0.583236	Other
RBKS	0.10859	0.30819	-0.0508566	0.592145	Other
RBM17	0.11301	0.388082	-0.048177	0.666888	Other
RBM19	-0.00224599	0.988737	0.00867408	0.941007	Other
RBP2	-0.070947	0.693272	0.0360849	0.79233	Other
RBP5	0.359493	1.16274e-05	0.273256	0.000945044	Validated	RBP5
RBP7	0.0863906	0.699052	0.0724302	0.652255	Other
RBPMS2	0.3137	0.0501031	0.19197	0.186228	Other
RCC1	0.0426595	0.658622	0.0394902	0.626766	Other
RECK	0.0465784	0.159278	0.0320446	0.295057	Other
REG1A	-0.0349226	0.782271	-0.124978	0.203022	Other
REG1B	0.003159	0.987927	-0.0572279	0.559027	Other
REG3A	-0.147997	0.279134	-0.140286	0.281038	Other
REG3G	-0.0475212	0.613002	-0.0454604	0.551781	Other
REG4	-0.0274012	0.804138	0.00306254	0.970641	Other
RELT	-0.0368298	0.535258	0.0368358	0.46978	Other
REN	0.170429	0.163018	0.119857	0.261674	Other
RET	0.205654	0.00617938	0.0470217	0.485388	Significant in discovery
RETN	-0.00152253	0.988894	0.0794176	0.307041	Other
RGCC	0.146861	0.251469	0.124791	0.228664	Other
RGMA	-0.000461379	0.99619	-0.109923	0.0362902	Significant in validation
RGMB	-0.0473461	0.370931	-0.0564685	0.260174	Other
RGS10	0.110709	0.449562	-0.00742169	0.948394	Other
RHOC	0.126931	0.521189	-0.0263207	0.867881	Other
RIDA	0.337832	4.26258e-07	0.197076	0.00808638	Validated	RIDA
RILP	0.121967	0.277955	0.0661847	0.471868	Other
RILPL2	0.163292	0.287226	0.00581735	0.964682	Other
RIPK4	0.0800375	0.666945	0.406873	0.00368808	Significant in validation
RLN1	-0.0877299	0.514182	-0.197194	0.157182	Other
RLN2	-0.049985	0.728507	0.169882	0.136534	Other
RNASE1	0.0498087	0.370253	0.0765465	0.185434	Other
RNASE10	0.00735692	0.961848	0.0328192	0.738313	Other
RNASE3	-0.0395498	0.902705	0.052206	0.810742	Other
RNASE4	0.0393507	0.504677	0.156987	0.00755449	Significant in validation
RNASE6	0.0372116	0.530288	0.0923265	0.0885396	Other
RNASEH2A	0.0262111	0.813276	-0.0342815	0.688204	Other
RNASET2	0.0147439	0.808356	-0.000326818	0.993998	Other
RNF149	-0.00772857	0.924154	-0.0140448	0.795864	Other
RNF41	0.154655	0.128906	0.107789	0.196971	Other
RNF43	-0.0281066	0.793043	0.0763764	0.426645	Other
RNF5	0.0277749	0.865018	0.131797	0.218779	Other
ROBO1	0.102546	0.0106936	0.0171898	0.698134	Significant in discovery
ROBO2	0.0700583	0.0709581	-0.0240518	0.561927	Other
ROBO4	0.00920883	0.793379	-0.0133692	0.596228	Other
ROR1	-0.057024	0.311413	-0.066268	0.210773	Other
RP2	0.0926329	0.235758	0.0555484	0.446961	Other
RPL14	0.0264475	0.853578	0.0147557	0.889009	Other
RRAS	0.237791	0.244772	-0.0699707	0.700019	Other
RRM2	0.145159	0.101183	0.185116	0.0389236	Significant in validation
RRM2B	0.108853	0.387822	0.0746934	0.510511	Other
RSPO1	-0.0108562	0.906676	-0.00196435	0.972189	Other
RSPO3	0.0274866	0.745164	0.0188777	0.703542	Other
RTBDN	-0.0670375	0.228932	-0.0350089	0.504522	Other
RTN4IP1	0.115258	0.509637	0.1923	0.182092	Other
RTN4R	0.151389	0.0231987	0.173107	0.00272021	Validated
RUVBL1	-0.0384116	0.860838	0.254022	0.0660867	Other
RWDD1	0.101571	0.377966	-0.00331368	0.973353	Other
S100A11	-0.0615941	0.742653	-0.0567596	0.676929	Other
S100A12	-0.0425183	0.78319	-0.0816697	0.451057	Other
S100A13	0.0448485	0.457408	0.0326112	0.515588	Other
S100A14	-0.0453897	0.691218	-0.1268	0.176441	Other
S100A16	-0.0912254	0.439462	-0.0337785	0.749904	Other
S100A3	0.00553114	0.952423	-0.105784	0.196787	Other
S100A4	0.0638233	0.543703	0.0180884	0.835135	Other
S100G	-0.0391123	0.774752	-0.0266884	0.790489	Other
S100P	-0.0307752	0.881752	0.00126306	0.992348	Other
SAA4	0.0378641	0.680586	0.0544275	0.253948	Other
SAFB2	0.0326909	0.592	0.0217793	0.622965	Other
SAMD9L	0.0531332	0.718116	-0.0723279	0.481369	Other
SARG	0.225183	0.172973	0.0597748	0.684353	Other
SART1	0.0696727	0.480309	0.0542357	0.497553	Other
SAT2	0.0494906	0.718116	-0.106319	0.388908	Other
SBSN	-0.0466942	0.457408	-0.031953	0.562853	Other
SCAMP3	0.112532	0.449942	0.064565	0.56908	Other
SCARA5	0.0432399	0.503946	0.0542487	0.302968	Other
SCARB1	0.165504	0.307012	-0.0242449	0.883801	Other
SCARB2	0.0211329	0.757571	-0.0158618	0.739809	Other
SCARF1	0.0271567	0.759509	-0.0858268	0.175785	Other
SCARF2	0.00416261	0.95438	-0.00309111	0.957968	Other
SCG2	-0.0482771	0.559997	-0.0185522	0.760431	Other
SCG3	-0.0334207	0.614523	-0.127739	0.0468889	Significant in validation
SCGB1A1	-0.0367371	0.757596	-0.0476819	0.586742	Other
SCGB3A1	-0.0429661	0.496845	0.0229378	0.665897	Other
SCGB3A2	-0.185257	0.214938	-0.00373598	0.980761	Other
SCGN	-0.0305514	0.804138	-0.0252713	0.773985	Other
SCLY	0.32794	6.57638e-05	0.149271	0.0676351	Significant in discovery
SCN4B	0.0213187	0.811416	-0.039346	0.569091	Other
SCPEP1	0.0681256	0.457408	0.140803	0.10224	Other
SCRG1	0.0213689	0.762485	0.0691445	0.218709	Other
SCRIB	0.0998647	0.475688	0.0830795	0.491232	Other
SCRN1	0.0214974	0.906676	-0.180465	0.134775	Other
SCT	-0.0772591	0.469475	-0.0582391	0.54833	Other
SDC1	0.0478317	0.555433	-0.0553087	0.441118	Other
SDC4	0.0154709	0.906676	-0.0523816	0.514441	Other
SDCCAG8	0.242201	0.111586	0.0784687	0.557095	Other
SDHB	0.166213	0.088524	0.0211108	0.855287	Other
SDK2	0.0683405	0.284902	0.0436715	0.45393	Other
SEC31A	0.0993641	0.453578	0.107382	0.326531	Other
SEL1L	0.0315715	0.6043	0.108486	0.0607943	Other
SELE	0.204025	0.00635855	0.0608251	0.479836	Significant in discovery
SELENOP	0.0231921	0.712331	0.00876714	0.852673	Other
SELL	0.0186505	0.721346	0.0518172	0.24988	Other
SELP	0.079558	0.441875	-0.0274832	0.744085	Other
SELPLG	0.0809798	0.210277	-0.00411835	0.928181	Other
SEMA3F	0.0466506	0.377019	0.0118824	0.7969	Other
SEMA3G	-0.040818	0.678363	-0.0327901	0.65757	Other
SEMA4C	0.0735888	0.271737	-0.0575293	0.313315	Other
SEMA4D	0.0601469	0.271737	-0.0305022	0.540353	Other
SEMA6C	0.0926678	0.0342529	0.0424511	0.433754	Significant in discovery
SEMA7A	0.118648	0.00310708	-0.00761837	0.863121	Significant in discovery
SEPTIN3	0.0289654	0.884504	0.12152	0.333027	Other
SEPTIN8	0.0665471	0.228709	0.0383491	0.484464	Other
SEPTIN9	0.0497633	0.30295	-0.0360595	0.455215	Other
SERPINA11	-0.0560328	0.517744	-0.0767123	0.342995	Other
SERPINA12	0.099329	0.728813	-0.200384	0.276577	Other
SERPINA3	-0.0150535	0.666426	-0.00388481	0.89796	Other
SERPINA4	0.0870496	0.015225	0.0832944	0.0408536	Validated
SERPINA5	0.117881	0.127896	0.123358	0.0250708	Significant in validation
SERPINA6	0.0313701	0.499228	-0.0107912	0.775601	Other
SERPINA7	0.00989928	0.859311	-0.018827	0.525998	Other
SERPINA9	0.120651	0.465094	0.000279242	0.99816	Other
SERPINB1	0.0755562	0.712243	-0.00511349	0.971807	Other
SERPINB5	-0.0486113	0.808886	-0.12839	0.313302	Other
SERPINB6	0.037183	0.728012	-0.0438037	0.577503	Other
SERPINB8	-0.00352506	0.987927	7.67059e-05	0.999566	Other
SERPINB9	0.052796	0.504112	-0.0737657	0.239475	Other
SERPINC1	-0.00413853	0.918885	0.0166249	0.541063	Other
SERPIND1	0.107787	0.0465495	0.0587263	0.255981	Significant in discovery
SERPINE1	0.239933	0.0367525	0.0852585	0.451188	Significant in discovery
SERPINE2	0.0793292	0.581362	-0.00376779	0.974193	Other
SERPINF1	0.0363675	0.2398	0.0557898	0.0223011	Significant in validation
SERPINF2	0.0327637	0.264021	0.0599211	0.00797072	Significant in validation
SERPING1	0.0180225	0.662572	0.0194222	0.499404	Other
SERPINH1	0.436089	0.0262419	0.277183	0.154867	Significant in discovery
SERPINI1	0.0404603	0.640782	-0.0546068	0.355839	Other
SERPINI2	0.0245207	0.85987	0.0545188	0.553661	Other
SETMAR	0.0157566	0.845882	-0.0325991	0.53486	Other
SEZ6	-0.000535028	0.995567	-0.1197	0.0324575	Significant in validation
SEZ6L	-0.0233098	0.705541	-0.0670092	0.216355	Other
SEZ6L2	-0.00876251	0.92005	-0.063329	0.168394	Other
SF3B4	-0.0464661	0.823467	0.0140333	0.918625	Other
SFRP1	0.139725	0.0831173	0.151089	0.0466129	Significant in validation
SFRP4	0.116056	0.0647392	0.0744418	0.235479	Other
SFTPA2	-0.0861031	0.54379	0.256633	0.0502441	Other
SFTPD	0.0838325	0.571027	-0.0944395	0.421327	Other
SGSH	0.0815679	0.354445	0.23152	0.00215512	Significant in validation
SH2B3	0.21708	0.194508	-0.0292975	0.84	Other
SH2D1A	0.0577328	0.61203	0.0507693	0.523735	Other
SH3BGRL2	0.117838	0.331154	0.12047	0.176118	Other
SH3BP1	0.0403066	0.694553	-0.0860127	0.322437	Other
SH3GLB2	0.115648	0.235758	-0.0192779	0.838193	Other
SHBG	-0.294037	2.8132e-05	-0.237521	0.0105718	Validated	SHBG
SHC1	-0.115359	0.532067	0.033668	0.825804	Other
SHD	0.200556	0.136558	0.0432102	0.746537	Other
SHISA5	0.00718038	0.922908	0.0604577	0.250898	Other
SHMT1	0.261607	0.0561295	-0.00776963	0.954901	Other
SHPK	0.0475496	0.711091	0.00664246	0.939046	Other
SIAE	0.0712989	0.380415	-0.00135069	0.984715	Other
SIGLEC1	0.0148288	0.89099	0.0757041	0.264534	Other
[truncated: 368 more rows]

## Sheet: S3 cells_upreg_steatosis
TermID	genes	all	pval	padj	Count_library_HPA	Gene
Hepatocytes	20	207	2.40229e-08	1.22517e-06	881	FUOM,PLIN1,FTCD,C1R,OXT,LCAT,CFI,BCHE,GSTA1,CFH,GHR,GPD1,CES1,SERPINA4,AFM,PTGR1,MAMDC4,BPIFB2,PRAP1,UPB1
Proximal tubular cells	12	121	2.11111e-05	0.000538332	744	FUOM,FTCD,OXT,CFI,GSTA1,GPD1,RIDA,RBP5,PTGR1,PDZK1,FCAMR,UPB1
Enterocytes	7	120	0.0246258	0.380256	604	FUOM,ERBB2,ARSA,MEP1A,MAMDC4,PRAP1,CDHR2
Late spermatids	6	181	0.2767	1	2532	FTCD,OXT,LAMP1,ARSA,BPIFB2,CDHR2
monocytes	4	133	0.408971	1	596	CREG1,CFP,IL13RA1,UPB1
Syncytiotrophoblasts	4	114	0.301429	1	760	KRT18,GHR,LEP,GSTA3
Cholangiocytes	4	49	0.029824	0.380256	310	GSTA1,CES1,SERPINA4,PTGR1
Fibroblasts	3	78	0.295789	1	242	C1R,PAMR1,ANGPTL2
Leydig cells	3	130	0.623601	1	466	C1R,ADAMTSL2,ANGPTL2
Early spermatids	3	214	0.90612	1	3158	OXT,BPIFB2,CDHR2
Intestinal endocrine cells	3	68	0.229127	1	445	GCG,MLN,ADAMTSL2
Exocrine glandular cells	3	92	0.390722	1	347	KRT18,GSTA1,SERPINA4
Pancreatic endocrine cells	3	108	0.495347	1	403	KRT18,GSTA1,SERPINA4
Ito cells	3	142	0.683846	1	552	CFP,ADAMTSL2,CEMIP2
Paneth cells	3	80	0.309345	1	412	MEP1A,PRAP1,CDHR2
Hofbauer cells	2	193	0.956533	1	660	FUOM,CREG1
Cone photoreceptor cells	2	90	0.653188	1	1133	PTP4A3,IGSF9
Cardiomyocytes	2	103	0.725518	1	880	PTP4A3,FGF21
Rod photoreceptor cells	2	75	0.552428	1	943	PTP4A3,IGSF9
Smooth muscle cells	2	81	0.594991	1	349	PTP4A3,ANGPTL2
Kupffer cells	2	170	0.928282	1	615	CREG1,CFP
Glandular cells	2	48	0.327882	1	233	PLAT,BPIFB2
granulocytes	2	89	0.647056	1	576	PLAT,IL18R1
Collecting duct cells	2	52	0.363851	1	504	ERBB2,AMOT
Muller glia cells	2	109	0.754467	1	747	CFI,RTN4R
Extravillous trophoblasts	2	104	0.730531	1	648	KRT18,ASPSCR1
Sertoli cells	2	84	0.615144	1	524	FABP4,ADAMTSL2
Cytotrophoblasts	2	61	0.44194	1	451	GSTA3,AMOT
Peritubular cells	1	134	0.966783	1	563	C1R
Urothelial cells	1	93	0.903825	1	443	PLAT
Basal glandular cells	1	59	0.771112	1	273	PLAT
Alveolar cells type 1	1	72	0.835446	1	652	LDLR
Alveolar cells type 2	1	70	0.826855	1	644	LDLR
Ductal cells	1	59	0.771112	1	229	KRT18
Ciliated cells	1	71	0.831204	1	1158	GSTA1
Macrophages	1	139	0.970862	1	407	CFP
Horizontal cells	1	90	0.896124	1	991	MAMDC4
Mucus-secreting cells	1	59	0.771112	1	336	MAMDC4
Suprabasal keratinocytes	1	66	0.80833	1	505	PAMR1
Basal keratinocytes	1	66	0.80833	1	423	PAMR1
Distal tubular cells	1	68	0.817824	1	645	ADAMTSL2
B-cells	0	55	1	1	255
Endothelial cells	0	67	1	1	256
Bipolar cells	0	84	1	1	992
Club cells	0	58	1	1	575
Erythroid cells	0	61	1	1	349
Melanocytes	0	76	1	1	394
Undifferentiated cells	0	34	1	1	205
Spermatocytes	0	51	1	1	1185
Spermatogonia	0	31	1	1	657
T-cells	0	105	1	1	380

## Sheet: S4 tissues_upreg_steatosis
TermID	genes	all	pval	padj	Count_library_HPA	Gene
liver	21	217	9.03967e-09	3.34468e-07	936	FUOM,FTCD,C1R,LCAT,CFI,BCHE,GSTA1,CFH,GHR,CES1,SERPINA4,AFM,RIDA,RBP5,PTGR1,MAMDC4,FCAMR,PRAP1,FGF21,IGSF9,UPB1
adipose tissue	5	52	0.00782694	0.0723992	212	PLIN1,GHR,FABP4,GPD1,LEP
breast	4	31	0.00612691	0.0723992	187	PLIN1,GHR,FABP4,LEP
skeletal muscle	3	101	0.450452	1	907	PTP4A3,GHR,GPD1
parathyroid gland	2	29	0.156265	0.825972	224	PLAT,PTH
brain	4	258	0.889924	1	2587	OXT,LCAT,MAMDC4,RTN4R
pancreas	2	72	0.530034	1	422	GCG,SERPINA4
kidney	6	67	0.00509078	0.0723992	413	CFI,GSTA1,RIDA,RBP5,PDZK1,FCAMR
placenta	4	104	0.24635	1	494	KRT18,LEP,GSTA3,CEMIP2
testis	1	58	0.765245	1	2274	GSTA1
adrenal gland	3	28	0.0292484	0.216438	228	GSTA1,GSTA3,ADAMTSL2
intestine	7	138	0.0477174	0.294257	764	GSTA1,MLN,PTGR1,MEP1A,PDZK1,PRAP1,CDHR2
bone marrow	1	100	0.919679	1	534	CFP
blood	2	276	0.993702	1	1396	CFP,RTN4R
lymphoid tissue	4	311	0.956852	1	1419	CFP,RBP5,BPIFB2,FCAMR
gallbladder	1	34	0.570503	1	161	SERPINA4
lung	1	73	0.839583	1	239	IL18R1
fallopian tube	1	17	0.34363	1	312	GSTA3
ductus deferens	1	11	0.238209	1	115	AMOT
epididymis	1	18	0.359748	1	412	AMOT
heart muscle	1	54	0.740266	1	387	ADAMTSL2
salivary gland	1	55	0.746745	1	319	BPIFB2

## Sheet: S5 cells_downreg_steatosis
TermID	genes	all	pval	padj	Count_library_HPA	Gene
Hepatocytes	3	207	0.0367914	0.625455	881	C9,IGFBP1,IGFBP2
Late spermatids	2	181	0.145598	1	2532	SHBG,BPIFA2
Muller glia cells	2	109	0.0606645	0.773472	747	CKB,CA14
Collecting duct cells	2	52	0.0152942	0.625455	504	IGFBP2,BPIFA2
Intestinal endocrine cells	2	68	0.0254586	0.625455	445	IGFBP2,IL17RB
Early spermatids	1	214	0.572516	1	3158	SHBG
Bipolar cells	1	84	0.276809	1	992	CKB
Rod photoreceptor cells	1	75	0.250834	1	943	CKB
Horizontal cells	1	90	0.293677	1	991	CKB
Basal glandular cells	1	59	0.202603	1	273	IGFBP2
Club cells	1	58	0.199499	1	575	BPIFA2
Leydig cells	1	130	0.397476	1	466	MXRA8
Extravillous trophoblasts	1	104	0.331685	1	648	MXRA8
Peritubular cells	1	134	0.407069	1	563	MXRA8
Fibroblasts	1	78	0.259583	1	242	MXRA8
Proximal tubular cells	1	121	0.375385	1	744	IL17RB
Melanocytes	1	76	0.253761	1	394	CA14
Cardiomyocytes	1	103	0.329031	1	880	CA14

## Sheet: S6 tissues_downreg_steatosis
TermID	genes	all	pval	padj	Count_library_HPA	Gene
liver	5	217	0.00056033	0.0207322	936	C9,SHBG,IGFBP1,IGFBP2,IL17RB
brain	2	258	0.254395	1	2587	CKB,CA14
intestine	1	138	0.416527	1	764	SHBG
placenta	1	104	0.331685	1	494	IGFBP1
pancreas	1	72	0.241994	1	422	IGFBP2
salivary gland	1	55	0.190123	1	319	BPIFA2
kidney	1	67	0.227053	1	413	IL17RB
seminal vesicle	1	18	0.0661789	1	180	CA14
retina	1	34	0.121706	1	310	CA14
skeletal muscle	1	101	0.323697	1	907	CA14

## Sheet: S7 Pathways Steat and Fibr 
GroupID	Category	Term	Description	LogP	Log(q-value)	Genes	Symbols	InTerm_InList
1_Summary	KEGG Pathway	hsa00983	Drug metabolism - other enzymes	-4.11468	0	1066,2938,2940,2990,51733,95,590,2064,26291,3485,5741	CES1,GSTA1,GSTA3,GUSB,UPB1,ACY1,BCHE,ERBB2,FGF21,IGFBP2,PTH	11/-
2_Summary	GO Biological Processes	GO:0046324	regulation of glucose import	-3.44954	0	3952,5741,26291,79058,590,2641,2690,4295,5020,2819,3484,3485,3490,1066,3949,5346,282969,2064,5174,11156	LEP,PTH,FGF21,ASPSCR1,BCHE,GCG,GHR,MLN,OXT,GPD1,IGFBP1,IGFBP2,IGFBP7,CES1,LDLR,PLIN1,FUOM,ERBB2,PDZK1,PTP4A3	20/-
3_Summary	GO Biological Processes	GO:0120161	regulation of cold-induced thermogenesis	-3.24103	0	216,2167,3952,5020,8809,26291,5346,83758	ALDH1A1,FABP4,LEP,OXT,IL18R1,FGF21,PLIN1,RBP5	8/-
4_Summary	Reactome Gene Sets	R-HSA-977606	Regulation of Complement cascade	-3.09541	0	715,735,3075,3426,5199,3875,5327	C1R,C9,CFH,CFI,CFP,KRT18,PLAT	7/-
5_Summary	GO Biological Processes	GO:0007035	vacuolar acidification	-2.95124	0	3916,8804,23557	LAMP1,CREG1,SNAPIN	3/-
6_Summary	GO Biological Processes	GO:0055094	response to lipoprotein particle	-2.63808	0	1066,3949,26291,2167,3931,3952,83758,216,2819,22949	CES1,LDLR,FGF21,FABP4,LCAT,LEP,RBP5,ALDH1A1,GPD1,PTGR1	10/-
7_Summary	GO Biological Processes	GO:0006520	amino acid metabolic process	-2.32676	0	95,216,10247	ACY1,ALDH1A1,RIDA	3/-
8_Summary	GO Biological Processes	GO:0050807	regulation of synapse organization	-2.05935	0	7058,57549,64084,3875,9358	THBS2,IGSF9,CLSTN2,KRT18,ITGBL1	5/-
9_Summary	Reactome Gene Sets	R-HSA-5668914	Diseases of metabolism	-1.87797	0	95,7058,9719	ACY1,THBS2,ADAMTSL2	3/-
10_Summary	GO Biological Processes	GO:0032787	monocarboxylic acid metabolic process	-1.75991	0	216,686,1066,2938,3952,10841,22949	ALDH1A1,BTD,CES1,GSTA1,LEP,FTCD,PTGR1	7/-
11_Summary	GO Biological Processes	GO:0042445	hormone metabolic process	-1.73333	0	216,590,2690,3952,4224,3485,3949,5741,26291	ALDH1A1,BCHE,GHR,LEP,MEP1A,IGFBP2,LDLR,PTH,FGF21	9/-
12_Summary	GO Biological Processes	GO:0006790	sulfur compound metabolic process	-1.39722	0	686,2690,2938,2990	BTD,GHR,GSTA1,GUSB	4/-
13_Summary	GO Biological Processes	GO:0040008	regulation of growth	-1.36966	0	2064,2690,3484,3952,8455,54825,55540,65078	ERBB2,GHR,IGFBP1,LEP,ATRN,CDHR2,IL17RB,RTN4R	8/-

## Sheet: S8 Results DE Fibrosis
Outcome	Value.x	fdr.x	Value.y	fdr.y	Groups	label
A1BG	0.0114988	0.925171	0.0142964	0.687332	Other
AAMDC	0.0324023	0.932477	0.022243	0.85252	Other
AARSD1	0.105172	0.746458	-0.0935261	0.410177	Other
ABCA2	0.0817936	0.635712	-0.0649636	0.419233	Other
ABHD14B	0.111736	0.724142	0.00761811	0.949972	Other
ABL1	-0.00173106	0.998981	-0.0178786	0.900588	Other
ABO	-0.440992	0.500377	0.851191	0.0119845	Significant in validation
ABRAXAS2	-0.100391	0.796629	-0.0702493	0.621574	Other
ACAA1	0.0393558	0.939828	0.159369	0.425212	Other
ACADSB	0.0836223	0.902455	-0.129963	0.533389	Other
ACAN	-0.00559273	0.976048	-0.00799816	0.900317	Other
ACE	0.0856091	0.604951	0.0917514	0.248956	Other
ACE2	0.196212	0.40849	0.259171	0.0595148	Other
ACHE	0.0599809	0.739544	-0.00859822	0.907608	Other
ACOT13	-0.117276	0.881464	-0.114045	0.630571	Other
ACOX1	-0.0293361	0.936307	0.044104	0.774425	Other
ACP1	0.196189	0.183683	0.0190668	0.859948	Other
ACP5	0.0323608	0.903486	-0.0214367	0.776599	Other
ACP6	0.0992092	0.805208	0.0421231	0.740542	Other
ACRBP	0.0394847	0.857349	-0.0148816	0.82647	Other
ACRV1	0.372397	0.146829	0.0153079	0.937921	Other
ACTA2	0.165676	0.15996	-0.0836778	0.302949	Other
ACTN2	0.0802586	0.909492	0.420503	0.0176788	Significant in validation
ACVRL1	0.110152	0.310728	-0.0339989	0.572228	Other
ACY1	0.408776	0.0404233	0.339087	0.0164625	Validated	ACY1
ACY3	0.147704	0.647728	-0.00283553	0.985193	Other
ACYP1	0.000195201	0.998981	0.0034137	0.977367	Other
ADA	0.0697688	0.767966	0.0409107	0.650267	Other
ADA2	0.175725	0.363386	0.364105	0.00127937	Significant in validation
ADAM12	0.217785	0.0423006	0.174264	0.0453973	Validated	ADAM12
ADAM15	0.0520063	0.759454	0.0653664	0.322524	Other
ADAM22	0.0408742	0.887384	0.0329358	0.650358	Other
ADAM23	0.0100114	0.965897	-0.0260522	0.761261	Other
ADAM8	0.0870502	0.710796	0.00098555	0.989898	Other
ADAM9	0.106122	0.479426	0.0588739	0.42702	Other
ADAMTS1	0.121591	0.363386	-0.0730395	0.316184	Other
ADAMTS13	0.0805179	0.448961	0.107864	0.0906424	Other
ADAMTS15	0.179871	0.478117	-0.155074	0.229464	Other
ADAMTS16	0.107917	0.534975	0.0337203	0.65317	Other
ADAMTS4	0.146793	0.370297	-0.0324051	0.741471	Other
ADAMTS8	-0.0340579	0.914326	-0.0331064	0.734553	Other
ADAMTSL2	0.348436	7.03218e-06	0.406135	2.54828e-08	Validated	ADAMTSL2
ADAMTSL4	0.0538227	0.717289	-0.0867699	0.165263	Other
ADAMTSL5	0.191229	0.290321	-0.0215553	0.855696	Other
ADCYAP1R1	0.011438	0.965897	-0.0195859	0.798017	Other
ADD1	0.264819	0.175459	-0.0738557	0.580953	Other
ADGRB3	0.0808426	0.635712	-0.0165866	0.83544	Other
ADGRD1	0.0129119	0.965897	-0.0210308	0.814108	Other
ADGRE1	0.279044	0.175143	0.0721659	0.562337	Other
ADGRE2	0.141162	0.211288	0.1382	0.071226	Other
ADGRF5	0.0764507	0.40849	0.0392529	0.502071	Other
ADGRG1	0.475351	0.0362605	0.556102	0.000874151	Validated	ADGRG1
ADGRG2	-0.0531328	0.724142	-0.155956	0.0123852	Significant in validation
ADH1B	0.342419	0.186342	0.244931	0.147757	Other
ADH4	0.292635	0.314427	0.0194852	0.907644	Other
ADIPOQ	-0.203307	0.500377	-0.422135	0.0111564	Significant in validation
ADM	0.119428	0.497786	0.0477509	0.445174	Other
AFM	0.0732978	0.363386	-0.00278229	0.950499	Other
AFP	0.0876528	0.826869	-0.197859	0.142035	Other
AGER	0.168541	0.307752	-0.0957931	0.297	Other
AGR2	-0.0400316	0.956848	0.0353063	0.874053	Other
AGR3	-0.0274288	0.965897	-0.0881279	0.612232	Other
AGRN	0.107254	0.438464	0.0863262	0.293921	Other
AGRP	0.163465	0.463698	-0.274048	0.0347148	Significant in validation
AGT	0.00682408	0.971418	0.038773	0.419487	Other
AGXT	0.208089	0.44864	0.202916	0.237743	Other
AHCY	0.0729002	0.871687	0.138328	0.265246	Other
AHNAK	0.0356222	0.908934	-0.0716947	0.376568	Other
AHNAK2	0.0804535	0.644552	-0.0505687	0.512273	Other
AHSA1	-0.0938023	0.806493	0.0734469	0.568654	Other
AHSG	0.11811	0.211288	-0.0337427	0.577145	Other
AHSP	0.37013	0.197473	-0.202635	0.210329	Other
AIF1	0.109811	0.846803	0.0969117	0.573609	Other
AIF1L	0.0361473	0.909492	-0.0139159	0.892179	Other
AIFM1	0.0731501	0.925171	0.283353	0.189372	Other
AK1	0.185626	0.408889	-0.0463594	0.709409	Other
AK2	-0.069263	0.925535	0.0638735	0.77253	Other
AKAP12	0.0220569	0.90686	-0.0153435	0.857311	Other
AKR1B1	0.00759511	0.993725	-0.147119	0.392327	Other
AKR1C4	0.166304	0.688997	0.206774	0.296261	Other
AKR7L	0.245081	0.324246	0.254165	0.0706052	Other
AKT1S1	-0.0190518	0.965897	0.0331288	0.806033	Other
AKT2	-0.0798231	0.925296	-0.211331	0.396767	Other
AKT3	0.0456711	0.919444	0.0953258	0.411085	Other
ALCAM	0.065448	0.431942	0.0268465	0.56281	Other
ALDH1A1	0.324089	0.0443604	0.322473	0.00494099	Validated	ALDH1A1
ALPI	0.430444	0.409288	-0.417206	0.158938	Other
ALPP	0.278557	0.746458	-0.231397	0.476135	Other
AMBN	-0.0636836	0.517572	-0.0166263	0.778041	Other
AMBP	0.0371287	0.887384	-0.00986726	0.824364	Other
AMDHD2	0.000424798	0.998981	0.00690852	0.926304	Other
AMIGO2	0.129078	0.320559	0.0975105	0.0627326	Other
AMN	0.0468673	0.914326	0.00311936	0.97929	Other
AMOT	0.097882	0.671886	0.0100372	0.914691	Other
AMOTL2	-0.0566934	0.77268	-0.0691836	0.439098	Other
AMPD3	0.190887	0.448961	-0.0469357	0.747419	Other
AMY1A_AMY1B_AMY1C	0.0411199	0.908454	-0.0987899	0.430941	Other
AMY2A	0.058809	0.859316	-0.106442	0.290147	Other
AMY2B	0.0886103	0.746765	-0.0925988	0.36969	Other
ANG	-0.0328766	0.900045	0.0351123	0.64583	Other
ANGPT1	0.153798	0.696619	0.0915781	0.585618	Other
ANGPT2	0.344986	0.0167472	0.131903	0.081565	Significant in discovery
ANGPTL1	0.0244473	0.914326	-0.0367877	0.573511	Other
ANGPTL2	0.092012	0.716117	0.189897	0.0976446	Other
ANGPTL3	0.0803053	0.74597	0.0372463	0.7024	Other
ANGPTL4	0.179261	0.234257	0.158609	0.114448	Other
ANGPTL7	0.0167327	0.956848	-0.00589305	0.937637	Other
ANK2	-0.132695	0.759454	-0.290855	0.131944	Other
ANKMY2	-0.162829	0.661093	0.0759692	0.628592	Other
ANKRD54	0.0681658	0.83912	-0.187008	0.045139	Significant in validation
ANPEP	-0.00710949	0.977947	0.075546	0.334336	Other
ANXA1	-0.152806	0.711376	0.0203658	0.897461	Other
ANXA10	-0.317051	0.33895	-0.142433	0.442674	Other
ANXA11	0.0647552	0.894872	0.067303	0.637304	Other
ANXA2	-0.028836	0.965897	0.084685	0.695476	Other
ANXA3	0.044023	0.946672	-0.0440289	0.815282	Other
ANXA4	0.0309044	0.961826	0.0145574	0.931226	Other
ANXA5	0.084604	0.780303	0.143518	0.0988749	Other
AOC1	-0.0888757	0.860444	-0.0123735	0.934948	Other
AOC3	-0.0426833	0.887384	0.0841452	0.317274	Other
AP1G2	-0.10228	0.861651	0.00546526	0.97503	Other
AP3B1	-0.0207496	0.965897	0.0114307	0.942049	Other
APBB1IP	0.117409	0.880286	0.120047	0.594008	Other
APCS	-0.0276068	0.914326	-0.071187	0.329256	Other
APEX1	0.141799	0.759535	0.119672	0.458671	Other
APLP1	-0.0386059	0.915904	-0.250027	0.049796	Significant in validation
APOA1	0.00272981	0.991065	-0.0922804	0.047836	Significant in validation
APOA2	0.033879	0.932254	0.0800089	0.501894	Other
APOA4	0.153413	0.32674	-0.067801	0.412858	Other
APOB	0.0701442	0.665182	-0.0827169	0.166119	Other
APOBR	0.106768	0.51229	-0.257094	0.00186108	Significant in validation
APOC1	0.0394925	0.887384	-0.225449	0.00176953	Significant in validation
APOD	-0.0701819	0.724142	-0.234533	0.00255786	Significant in validation
APOE	0.164687	0.548408	-0.291128	0.0241414	Significant in validation
APOF	0.0196601	0.946672	-0.185506	0.00704717	Significant in validation
APOH	-0.0518696	0.806493	0.110381	0.139463	Other
APOL1	-0.320857	0.370297	0.278822	0.123155	Other
APOM	-0.127658	0.355077	-0.225822	0.00619837	Significant in validation
APPL2	-0.201847	0.688997	-0.15134	0.454115	Other
APRT	0.0479229	0.907472	-0.0339207	0.718925	Other
AREG	0.118336	0.606763	0.121267	0.206804	Other
ARF6	0.112568	0.900045	-0.134202	0.561215	Other
ARFIP1	-0.12839	0.750283	-0.0393502	0.79809	Other
ARG1	0.12952	0.759454	0.0547237	0.726364	Other
ARHGAP1	0.00183812	0.998077	-0.0532536	0.578494	Other
ARHGAP45	-0.0925781	0.83912	-0.0711301	0.628272	Other
ARHGEF1	-0.105246	0.877596	-0.022227	0.9011	Other
ARHGEF10	-0.111351	0.806493	-0.00351405	0.981568	Other
ARHGEF12	-0.169453	0.717289	-0.134647	0.401305	Other
ARHGEF5	-0.0266101	0.965897	0.0493026	0.808595	Other
ARL13B	-0.102496	0.871687	0.01494	0.936551	Other
ARL2BP	-0.0803067	0.843587	0.0910411	0.4837	Other
ARSA	0.108599	0.647497	0.0803871	0.429649	Other
ARSB	0.10553	0.750283	0.00247517	0.981729	Other
ART3	-0.0949884	0.598071	-0.029571	0.73925	Other
ASAH1	0.13663	0.370297	0.0150673	0.858761	Other
ASAH2	-0.0859779	0.79193	0.0229963	0.807059	Other
ASGR1	0.108486	0.369915	-0.0138085	0.828355	Other
ASGR2	0.0466966	0.855209	-0.0369166	0.634471	Other
ASPN	0.140697	0.39314	0.105096	0.300524	Other
ASPSCR1	0.162274	0.470961	-0.0568062	0.619714	Other
ASRGL1	-0.129896	0.83912	0.0436785	0.825095	Other
ASS1	0.27446	0.320559	0.0390294	0.814599	Other
ATF2	0.122168	0.816648	0.0450779	0.799262	Other
ATG16L1	-0.123726	0.746458	-0.0334279	0.808179	Other
ATG4A	0.162346	0.467623	-0.149793	0.158339	Other
ATOX1	-0.062314	0.904461	-0.0347541	0.791089	Other
ATP1B1	0.120072	0.44595	0.0323166	0.670711	Other
ATP2B4	-0.148785	0.615928	-0.0672117	0.608947	Other
ATP5IF1	-0.0632523	0.925171	0.125132	0.552565	Other
ATP6AP2	0.101178	0.594313	-0.0115186	0.901958	Other
ATP6V1F	0.0598466	0.914326	-0.11972	0.420226	Other
ATP6V1G1	-0.0545018	0.921674	-0.0287213	0.862919	Other
ATRAID	0.042575	0.818191	0.062783	0.270066	Other
ATRN	-0.025003	0.816135	0.0428211	0.200735	Other
ATXN10	0.0524237	0.914326	0.146719	0.257998	Other
ATXN2	-0.20569	0.77268	-0.126307	0.608781	Other
ATXN2L	0.0642231	0.798461	0.0919367	0.353584	Other
ATXN3	0.055284	0.914326	-0.0141396	0.926175	Other
AXIN1	-0.0637462	0.916167	-0.101571	0.562949	Other
AXL	0.10959	0.375221	0.142416	0.0520327	Other
AZU1	0.150491	0.759454	-0.187073	0.316203	Other
B2M	0.097241	0.478831	0.0482111	0.445228	Other
B3GNT7	0.22864	0.115514	-0.0011202	0.988688	Other
B4GALT1	0.0737991	0.609021	-0.0155205	0.812475	Other
B4GAT1	-0.0195527	0.914326	-0.13528	0.0165213	Significant in validation
BAG3	0.112932	0.568021	-0.00360116	0.971271	Other
BAG4	-0.0118231	0.982297	-0.017406	0.908975	Other
BAG6	-0.0681698	0.759454	-0.0388645	0.638111	Other
BAIAP2	0.151757	0.672283	0.424062	0.00430078	Significant in validation
BANK1	-0.0868194	0.900045	-0.0256123	0.883975	Other
BAP18	0.0806776	0.829445	-0.0166535	0.886889	Other
BATF	-0.0404159	0.940124	0.0449617	0.826681	Other
BAX	-0.106047	0.894872	0.169935	0.401876	Other
BCAM	0.0638097	0.577311	0.0899038	0.0978289	Other
BCAN	0.0131011	0.961787	-0.192093	0.0113717	Significant in validation
BCAT1	0.00956819	0.965897	-0.0500181	0.543396	Other
BCHE	-0.0222816	0.914326	-0.0482401	0.409621	Other
BCL2	0.049817	0.894872	0.100469	0.258203	Other
BCL2L1	-0.191169	0.664223	0.0205446	0.912956	Other
BCL2L11	0.0916596	0.779485	-0.164537	0.09502	Other
BCL2L15	-0.05492	0.946039	-0.130123	0.597793	Other
BCR	-0.0229267	0.965897	-0.0246987	0.855014	Other
BDNF	0.116407	0.816135	0.0976225	0.553505	Other
BECN1	-0.0354368	0.939107	0.155844	0.322695	Other
BGLAP	0.116451	0.87654	0.0302424	0.881154	Other
BGN	0.186505	0.648256	0.33939	0.0363579	Significant in validation
BHMT2	-0.00354167	0.991065	-0.0291461	0.711158	Other
BID	0.0410957	0.953563	0.154476	0.41155	Other
BIN2	-0.000977801	0.998981	0.0363727	0.842839	Other
BLMH	0.0506198	0.797606	-0.0603764	0.400289	Other
BLNK	0.274579	0.0829264	0.172008	0.0417152	Significant in validation
BLOC1S2	-0.121651	0.750892	-0.261516	0.124384	Other
BLOC1S3	0.0246064	0.932254	-0.0283641	0.759565	Other
BLVRB	0.195262	0.265234	-0.0281308	0.778456	Other
BMP10	0.0240955	0.914326	-0.0200696	0.730465	Other
BMP4	0.208671	0.397769	0.121768	0.362469	Other
BMP6	0.283609	0.157438	0.0290845	0.811166	Other
BMPER	0.126652	0.0927635	0.0614335	0.180684	Other
BNIP2	0.0480207	0.894872	0.021955	0.850127	Other
BNIP3L	0.0243875	0.958542	0.0121594	0.936042	Other
BOC	0.0279312	0.87654	0.00980032	0.857932	Other
BOLA2_BOLA2B	0.0769575	0.806493	-0.0184168	0.861968	Other
BPIFA2	0.0156249	0.986066	-0.47985	0.0587628	Other
BPIFB1	-0.102823	0.806493	-0.182017	0.250049	Other
BPIFB2	0.182812	0.598071	0.133495	0.428466	Other
BRAP	-0.125188	0.816552	0.00594266	0.973479	Other
BRD2	-0.0833708	0.665182	0.090851	0.313594	Other
BRD3	-0.1061	0.77526	0.181637	0.214762	Other
BRDT	0.113274	0.610227	0.086725	0.471357	Other
BRK1	-0.045823	0.87654	0.0265554	0.749296	Other
BSG	0.0362268	0.724142	0.0131015	0.791053	Other
BST1	0.0484353	0.843587	0.157013	0.124419	Other
BST2	0.0431746	0.923343	0.171414	0.142451	Other
BTC	-0.0335788	0.956777	-0.26292	0.137027	Other
BTD	0.00521429	0.971418	-0.0241963	0.609942	Other
BTN1A1	-0.0701989	0.784718	-0.0549974	0.458522	Other
BTN2A1	0.114819	0.213029	-0.0133108	0.857151	Other
BTN3A2	0.0314475	0.911385	-0.0709015	0.407135	Other
C19orf12	0.516968	0.0355735	0.492799	0.00373598	Validated	C19orf12
C1GALT1C1	0.189536	0.151884	0.0052727	0.947471	Other
C1QA	-0.0336968	0.816135	0.0361258	0.495037	Other
C1QL2	0.111643	0.638387	-0.0545337	0.604353	Other
C1QTNF1	0.217588	0.363386	0.344097	0.0368867	Significant in validation
C1QTNF5	0.0321037	0.894872	0.037883	0.590259	Other
C1QTNF9	0.0467703	0.887384	0.0136564	0.881248	Other
C1R	0.0847173	0.252608	0.0161712	0.699437	Other
C1RL	0.0531194	0.497786	0.0146319	0.721983	Other
C1S	0.0733566	0.39863	-0.0114353	0.809632	Other
C2	-0.0154315	0.932477	0.102056	0.0772482	Other
C2CD2L	0.00286059	0.99427	0.0197649	0.786212	Other
C2orf69	-0.0703471	0.877596	-0.20291	0.217012	Other
C3	0.013073	0.965897	0.0846338	0.330836	Other
C4BPB	-0.0287563	0.922839	-0.140887	0.144285	Other
C5	-0.0206543	0.87654	-0.00987768	0.8328	Other
C7	0.0109675	0.961826	0.0881673	0.144111	Other
C7orf50	0.0166975	0.914326	0.0116624	0.781094	Other
C8B	0.09798	0.307752	-3.41956e-05	0.999495	Other
C9	0.0645782	0.871687	0.134612	0.225144	Other
C9orf40	0.312245	0.186479	-0.0770778	0.569415	Other
CA1	0.255173	0.183683	-0.00930822	0.930267	Other
CA11	-0.0218016	0.908934	-0.0422611	0.544563	Other
CA12	0.184847	0.185432	0.178008	0.045137	Significant in validation
CA13	-0.159553	0.751165	-0.026045	0.892021	Other
CA14	-0.0621176	0.831247	-0.0727782	0.411004	Other
CA2	0.274818	0.193974	-0.137694	0.286827	Other
CA3	0.120979	0.718026	0.12712	0.276033	Other
CA4	-0.0178011	0.925296	-0.0597771	0.308209	Other
CA5A	0.453973	0.140905	0.44084	0.023389	Significant in validation
CA6	0.0441849	0.925171	-0.100224	0.481577	Other
CA9	-0.0728475	0.806493	0.0717127	0.494994	Other
CABP2	0.107439	0.824736	-0.28574	0.06485	Other
CACNB3	-0.114496	0.829445	-0.0432478	0.792449	Other
CACYBP	-0.126895	0.806493	-0.0048003	0.978361	Other
CALB1	0.123015	0.695672	0.0457922	0.656597	Other
CALB2	0.114035	0.664223	0.0920054	0.402344	Other
CALCA	0.294176	0.141992	0.139924	0.325461	Other
CALCB	0.0694347	0.739544	-0.0279118	0.795155	Other
CALCOCO1	-0.0402061	0.95058	-0.167538	0.346983	Other
CALCOCO2	-0.0211397	0.965746	0.0718941	0.604342	Other
CAMKK1	0.0349319	0.944248	-0.00745395	0.964503	Other
CAMLG	0.0440459	0.926825	-0.0501249	0.753081	Other
CAMSAP1	-0.0269607	0.967001	0.00573249	0.977844	Other
CANT1	0.0962114	0.18728	0.0227255	0.607396	Other
CAPG	0.0112598	0.988245	0.0429763	0.81186	Other
CAPN3	0.119153	0.732243	0.236764	0.033048	Significant in validation
CAPS	0.0288858	0.91538	-0.0601648	0.647079	Other
CARHSP1	0.106233	0.635712	-0.139008	0.164422	Other
CASP1	0.0429679	0.965897	0.0139378	0.960838	Other
CASP2	-0.0998147	0.756853	-0.0345327	0.757818	Other
CASP3	-0.0430086	0.934291	-0.00298604	0.98538	Other
CASP4	-0.169885	0.887384	0.0999361	0.774736	Other
CASP7	-0.0815387	0.887384	-0.0154066	0.922053	Other
CASP8	0.108642	0.881464	0.0197409	0.917643	Other
CAT	0.147002	0.320559	-0.0938386	0.334578	Other
CBLIF	-0.173619	0.609757	0.130254	0.426779	Other
CBLN4	0.126518	0.521346	0.118142	0.172157	Other
CBS	0.289579	0.290321	0.141413	0.413436	Other
CC2D1A	0.0684537	0.893936	-0.0280239	0.836909	Other
CCAR2	0.0292471	0.932477	0.17287	0.12218	Other
CCDC50	-0.0247871	0.956777	0.086607	0.557718	Other
CCDC80	0.14409	0.307752	0.124485	0.122399	Other
CCER2	0.06387	0.87654	-0.178892	0.16181	Other
CCL11	0.0361512	0.890432	-0.0989836	0.197554	Other
CCL13	-0.00812153	0.986198	-0.074139	0.552215	Other
CCL14	0.0389713	0.914326	0.243464	0.0173369	Significant in validation
CCL15	0.252188	0.126359	0.00105404	0.99186	Other
CCL16	-0.0775752	0.83912	0.0235449	0.85388	Other
CCL17	-0.0338601	0.956848	0.144673	0.431668	Other
CCL18	0.0650566	0.894872	0.0531616	0.683448	Other
CCL19	0.18195	0.580887	0.17388	0.325745	Other
CCL2	0.166182	0.405215	0.0671966	0.491982	Other
CCL20	0.354533	0.290321	0.134613	0.492297	Other
CCL21	0.156229	0.18728	0.111456	0.172678	Other
CCL22	0.172477	0.517293	0.160193	0.252248	Other
CCL23	0.17188	0.309831	-0.117501	0.184386	Other
CCL24	0.1326	0.794368	-0.0540205	0.763449	Other
CCL25	0.0515437	0.900502	-0.193512	0.0823269	Other
CCL26	0.160152	0.664223	-0.132552	0.385413	Other
CCL27	0.149384	0.549378	-0.269808	0.0285767	Significant in validation
CCL28	-0.0407479	0.925535	-0.349332	0.00924325	Significant in validation
CCL3	0.0901013	0.87654	0.186059	0.207957	Other
CCL4	0.00148273	0.998981	0.0143015	0.924851	Other
CCL5	-0.283145	0.418759	0.179575	0.340232	Other
CCL7	0.254757	0.257978	0.157092	0.245103	Other
CCL8	-0.033544	0.941475	-0.00244757	0.982757	Other
CCN1	0.0757342	0.908454	-0.277305	0.116233	Other
CCN2	0.0254262	0.946672	-0.0448456	0.701864	Other
CCN3	0.120594	0.363386	0.00321598	0.971457	Other
CCS	0.10714	0.620468	-0.0692722	0.441802	Other
CD101	0.00396725	0.99427	-0.0101922	0.914855	Other
CD109	0.0465221	0.827873	0.022457	0.780822	Other
CD14	0.0268062	0.946672	0.0579279	0.649308	Other
CD160	0.117512	0.633146	0.151308	0.22439	Other
CD163	0.160978	0.370297	0.288045	0.00755827	Significant in validation
CD164	0.0544288	0.644552	0.0647868	0.224167	Other
CD177	0.00775204	0.994863	-0.0353878	0.88902	Other
CD1C	0.0402384	0.791557	-0.0178005	0.764857	Other
CD200	0.0348644	0.843587	-0.168581	0.00776773	Significant in validation
CD200R1	0.0915472	0.517293	-0.073437	0.340121	Other
CD207	0.141337	0.362887	-0.201388	0.0314741	Significant in validation
CD209	-0.0346753	0.911537	0.113441	0.175815	Other
CD22	0.20137	0.161991	0.320031	0.000764917	Significant in validation
CD226	0.0657282	0.809013	0.0258494	0.78659	Other
CD244	0.0725035	0.541184	0.0688711	0.261069	Other
CD248	0.0214945	0.934291	0.054731	0.521495	Other
CD27	0.0973594	0.633	0.024175	0.798646	Other
CD274	0.117902	0.404789	-0.0171141	0.810192	Other
CD276	0.147451	0.257978	-0.00245026	0.97763	Other
CD28	0.026573	0.925171	0.28361	0.000439976	Significant in validation
CD2AP	0.102616	0.751165	0.030062	0.824851	Other
CD300A	0.109026	0.320559	0.0581143	0.35355	Other
CD300C	0.151363	0.26053	0.0556804	0.489684	Other
CD300E	0.189002	0.307752	0.0705186	0.485626	Other
CD300LF	0.00932618	0.991065	-0.0424895	0.766718	Other
CD300LG	0.0139445	0.958542	-0.014727	0.856534	Other
CD302	0.115669	0.517293	-0.0478068	0.501982	Other
CD33	0.124472	0.794368	0.0724139	0.685359	Other
CD34	-0.0312566	0.843587	-0.0711681	0.158761	Other
CD36	0.12198	0.633122	0.109858	0.259844	Other
CD38	0.110306	0.604951	-0.0185008	0.845692	Other
CD4	0.0706382	0.689259	-0.0326709	0.736412	Other
CD40	0.0304019	0.925535	0.0178271	0.870792	Other
CD40LG	0.0841636	0.843587	0.0216502	0.876127	Other
CD46	0.0331816	0.900045	0.0823228	0.255739	Other
CD48	0.120052	0.257978	0.0969999	0.164744	Other
CD5	0.202412	0.208	0.0764567	0.314009	Other
CD55	0.0200326	0.932477	0.0164175	0.827051	Other
CD58	0.0498225	0.604951	-0.0194638	0.683623	Other
CD59	0.0663711	0.448361	0.0235004	0.641216	Other
CD5L	0.0329915	0.925296	-0.00961796	0.922108	Other
CD6	0.160614	0.375221	0.0294367	0.784226	Other
CD63	0.0643892	0.866235	0.0568417	0.56873	Other
CD69	0.0188904	0.972913	-0.00705788	0.967178	Other
CD7	0.129051	0.403856	0.0194976	0.811788	Other
CD70	-0.0500154	0.867748	0.0405972	0.68133	Other
CD72	0.250858	0.0549386	0.214827	0.0158963	Significant in validation
CD74	0.150669	0.213029	0.0929763	0.189802	Other
CD79B	0.093077	0.672283	0.191567	0.0429847	Significant in validation
CD80	0.256158	0.0486644	0.188344	0.0440292	Validated	CD80
CD82	-0.0428682	0.914326	0.193834	0.0822406	Other
CD83	0.12259	0.421189	0.0386754	0.640974	Other
CD84	0.0514818	0.78821	-0.0823806	0.198774	Other
CD86	0.00710525	0.976522	0.068516	0.307061	Other
CD8A	0.115141	0.635712	0.0705117	0.505684	Other
CD93	0.0578788	0.806493	0.150038	0.0870025	Other
CD99	0.0487497	0.580347	0.00647523	0.883081	Other
CD99L2	0.0640874	0.592952	-0.0323422	0.560554	Other
CDA	-0.0579762	0.894872	-0.0836006	0.534171	Other
CDC26	-0.0709515	0.887384	-0.143271	0.330059	Other
CDC27	-0.15719	0.635712	-0.0814168	0.558877	Other
CDC37	0.0516225	0.925296	0.0140512	0.933185	Other
CDC42BPB	-0.0756881	0.891906	-0.166864	0.314554	Other
CDCP1	0.105117	0.741119	0.276732	0.0131782	Significant in validation
CDH1	0.128474	0.463698	0.159564	0.0817939	Other
CDH15	0.410846	0.0232218	0.228317	0.139543	Significant in discovery
CDH17	0.171913	0.548408	0.139985	0.333359	Other
CDH2	0.234296	0.0404233	0.0451739	0.557105	Significant in discovery
CDH23	-0.0201971	0.914326	-0.0206747	0.755552	Other
CDH3	0.136526	0.290321	-0.0077097	0.920218	Other
CDH5	0.0618457	0.690454	0.0516792	0.48579	Other
CDH6	0.199109	0.0887103	0.129157	0.134034	Other
CDHR1	0.059122	0.833554	-0.00808777	0.948903	Other
CDHR2	0.344058	0.151884	0.331351	0.0194172	Significant in validation
CDHR5	0.0587553	0.806493	0.00220615	0.980417	Other
CDKN1A	0.0533528	0.93693	-0.165912	0.444103	Other
CDKN2D	-0.0309793	0.962076	-0.0281631	0.871514	Other
CDNF	0.0785066	0.717289	-0.0811895	0.248306	Other
CDON	0.0344911	0.871687	-0.0223496	0.726572	Other
CDSN	-0.0159721	0.956777	-0.110031	0.199439	Other
CEACAM1	0.0868491	0.635712	-0.0171099	0.784162	Other
CEACAM16	0.0588365	0.925535	-0.0289979	0.884204	Other
CEACAM19	-0.0767465	0.746458	-0.098238	0.202636	Other
CEACAM21	-0.0115242	0.986198	0.24811	0.204027	Other
CEACAM5	0.0459003	0.932477	-0.110995	0.460299	Other
CEACAM6	0.0773711	0.77536	-0.165421	0.113897	Other
CEACAM8	0.167256	0.44595	-0.184139	0.162919	Other
CEBPB	0.0591447	0.892932	0.117475	0.371005	Other
CELA2A	0.241881	0.310728	0.0439325	0.755136	Other
CELA3A	0.108275	0.751165	0.281823	0.036487	Significant in validation
CELSR2	0.075443	0.541184	-0.0981246	0.098779	Other
CEMIP2	0.0178335	0.932477	-0.00542172	0.94584	Other
CEND1	-0.0205986	0.956777	0.081385	0.418007	Other
CENPJ	-0.016884	0.974683	0.0531221	0.760941	Other
CEP112	-0.102262	0.635712	0.244201	0.0265923	Significant in validation
CEP164	-0.0820586	0.87654	0.0419794	0.778323	Other
CEP170	-0.0748886	0.902455	-0.0852866	0.614055	Other
CES1	0.342907	0.196475	0.106944	0.499676	Other
CES2	0.107131	0.750283	-0.0652096	0.549454	Other
CES3	0.0722276	0.914702	-0.130911	0.536915	Other
CETN2	-0.00582537	0.994863	0.136094	0.385521	Other
CETN3	0.00967594	0.982297	-0.0977694	0.467012	Other
CFB	0.0762365	0.615928	0.0553641	0.396334	Other
CFC1	0.0684993	0.760768	0.191812	0.0211122	Significant in validation
CFD	0.0102309	0.939828	-0.0108994	0.788473	Other
CFH	0.080463	0.368142	0.034452	0.478463	Other
CFHR2	-0.0142011	0.965897	0.108492	0.325226	Other
CFHR4	-0.0215596	0.954276	-0.163325	0.13089	Other
CFHR5	0.0202111	0.946672	-0.154804	0.0601513	Other
CFI	0.0632666	0.500377	0.0627574	0.163065	Other
CFP	0.00212554	0.993216	-0.0238063	0.613648	Other
CGA	0.228761	0.310728	-0.208133	0.154615	Other
CGN	0.0147063	0.970812	0.0504374	0.6526	Other
CGREF1	0.207445	0.132223	0.0873934	0.380276	Other
CHAC2	-0.074123	0.856278	-0.113266	0.379306	Other
CHAD	0.0151219	0.965897	-0.0260694	0.811544	Other
CHCHD10	0.080515	0.841003	0.0974914	0.419205	Other
CHCHD6	0.0640265	0.633	0.0307409	0.671119	Other
CHEK2	0.100164	0.557837	0.0520909	0.570427	Other
CHGA	-0.0191267	0.974426	-0.172566	0.350289	Other
CHGB	0.0509672	0.860444	-0.140549	0.124572	Other
CHI3L1	0.0368015	0.943586	0.273768	0.0681133	Other
CHIT1	-0.514615	0.467951	-0.424231	0.231202	Other
CHL1	-0.0494238	0.833554	0.00606357	0.942707	Other
CHMP1A	-0.0916002	0.863274	-0.0609765	0.691372	Other
CHMP6	-0.0019762	0.998077	-0.152664	0.163754	Other
CHRDL1	0.147289	0.309537	-0.0187714	0.823911	Other
CHRDL2	0.209622	0.175715	0.131576	0.199009	Other
CIAPIN1	0.0208842	0.96476	-0.00469617	0.969058	Other
CILP	0.354305	0.15996	0.203266	0.241137	Other
CIRBP	-0.0243424	0.965897	0.0299599	0.868378	Other
CIT	0.252355	0.0404233	0.115566	0.171143	Significant in discovery
CKAP4	0.0978618	0.33895	0.0396486	0.522676	Other
CKB	0.0343726	0.932477	-0.190551	0.147986	Other
CKMT1A_CKMT1B	0.224601	0.635712	-0.0211017	0.92533	Other
CLC	-0.0231018	0.974838	0.0264875	0.909025	Other
CLEC10A	0.121421	0.454855	-0.0288588	0.719529	Other
CLEC11A	0.190014	0.188387	0.188007	0.061066	Other
CLEC12A	0.126648	0.340547	0.125986	0.119358	Other
CLEC14A	0.163377	0.139511	0.065536	0.339201	Other
CLEC1A	0.0569195	0.750892	0.0125648	0.868677	Other
CLEC1B	-0.00362708	0.998077	0.0450351	0.797989	Other
CLEC3B	0.00501609	0.974159	-0.0551002	0.215897	Other
CLEC4A	-0.0405468	0.894872	-0.262273	0.00196899	Significant in validation
CLEC4C	0.095082	0.745577	-0.0526918	0.625363	Other
CLEC4D	0.099283	0.831247	-0.319373	0.038305	Significant in validation
CLEC4G	0.114015	0.368142	-0.1443	0.0447915	Significant in validation
CLEC4M	-0.0287516	0.931722	0.0974746	0.302677	Other
CLEC5A	0.0907129	0.636938	-0.00152968	0.986699	Other
CLEC6A	0.212441	0.324246	-0.117733	0.280488	Other
CLEC7A	0.25004	0.320559	0.132378	0.402853	Other
CLGN	0.0898034	0.77268	-0.155823	0.165716	Other
CLIC5	-0.0362555	0.906682	-0.117922	0.162892	Other
CLIP2	-0.228518	0.640457	-0.00322268	0.987542	Other
CLMP	0.0445031	0.869859	0.00946536	0.873144	Other
CLPP	-0.0618922	0.925296	0.186953	0.328667	Other
CLPS	0.0747343	0.900502	0.321779	0.0694359	Other
CLSTN1	0.0808995	0.796629	-0.0919535	0.40295	Other
CLSTN2	0.230914	0.0355735	0.190673	0.0268379	Validated	CLSTN2
CLSTN3	0.232632	0.0355735	0.0906745	0.222122	Significant in discovery
CLU	0.0450322	0.684069	0.000565007	0.989536	Other
CLUL1	0.0706691	0.806493	-0.0943357	0.440337	Other
CMC1	0.0592435	0.914326	-0.163882	0.360999	Other
CMIP	-0.122991	0.759535	-0.0919867	0.54311	Other
CNDP1	-0.0399659	0.925535	-0.0562902	0.65433	Other
CNGB3	-0.0245055	0.932556	0.115843	0.171033	Other
CNP	-0.0271604	0.956777	0.0390651	0.771199	Other
CNPY2	-0.0515311	0.914326	0.162694	0.319942	Other
CNPY4	0.00332187	0.998077	-0.00855284	0.944795	Other
CNST	-0.00253732	0.998981	-0.0330354	0.860256	Other
CNTN1	-0.000689793	0.998981	0.00586641	0.929051	Other
CNTN2	0.114165	0.596668	-0.128587	0.195951	Other
CNTN3	0.103475	0.471065	-0.010429	0.891885	Other
CNTN4	0.0922215	0.307752	-0.0244203	0.64958	Other
CNTN5	0.118124	0.444464	0.00720673	0.93345	Other
CNTNAP2	0.209213	0.146829	-0.194214	0.0453329	Significant in validation
COCH	0.0727904	0.759454	-0.0166188	0.853775	Other
COL15A1	0.108334	0.320559	0.0160768	0.813936	Other
COL18A1	0.0714984	0.503722	0.0384464	0.515	Other
COL1A1	0.028175	0.925171	0.161281	0.0874385	Other
COL24A1	0.119887	0.748929	-0.227992	0.0523957	Other
COL28A1	0.0582288	0.914326	-0.198718	0.189316	Other
COL2A1	0.301329	0.213029	0.00320412	0.982766	Other
COL3A1	0.166655	0.0414615	0.0308374	0.608862	Significant in discovery
COL4A1	0.210087	0.0727822	0.154547	0.0899555	Other
COL5A1	0.320558	0.00912615	0.320032	0.00146201	Validated	COL5A1
COL6A3	0.172374	0.151884	0.199607	0.0220731	Significant in validation
COL9A1	0.123445	0.448961	0.0318599	0.751422	Other
COLEC12	0.108231	0.330985	0.00629404	0.922017	Other
COMMD1	-0.0513111	0.908454	0.117968	0.353939	Other
COMMD9	0.0409187	0.900502	-0.0260376	0.762812	Other
COMP	-0.00262537	0.995889	0.140143	0.132411	Other
COMT	-0.0419466	0.934291	-0.00377049	0.981065	Other
COPB2	-0.135363	0.643167	0.165893	0.282868	Other
COPE	-0.0291225	0.956848	0.162539	0.209658	Other
COQ7	0.0592042	0.806493	0.109023	0.236741	Other
CORO1A	0.0371503	0.956848	0.0882911	0.659605	Other
CORO6	0.102685	0.767966	0.195047	0.0663919	Other
COX5B	0.0123035	0.978881	0.0510864	0.722686	Other
COX6B1	0.148153	0.541184	0.0557495	0.674885	Other
CPA1	0.255427	0.257978	0.197956	0.165743	Other
CPA2	0.0285484	0.956848	0.137975	0.43374	Other
CPA4	0.057661	0.821666	-0.0787641	0.368432	Other
CPB1	0.337783	0.107233	0.199634	0.152158	Other
CPB2	0.0200396	0.909899	-0.0792715	0.0890559	Other
CPE	0.0710125	0.816552	-0.125559	0.144025	Other
CPM	0.0513565	0.881464	0.0761442	0.423683	Other
CPOX	-0.00660739	0.971418	-0.11374	0.0835237	Other
CPPED1	0.0565941	0.920696	0.101314	0.539897	Other
CPQ	0.0782087	0.759454	0.0752703	0.372011	Other
CPVL	0.0825431	0.746765	0.0521698	0.6069	Other
CPXM1	0.0885339	0.821666	0.0268998	0.835454	Other
CPXM2	0.165039	0.0834021	0.0809024	0.250216	Other
CR1	0.157873	0.209393	0.145165	0.0520378	Other
CR2	0.171014	0.355077	0.306194	0.0121242	Significant in validation
CRACR2A	-0.0626596	0.917439	0.0455469	0.801651	Other
CRADD	-0.0466889	0.926622	-0.0771307	0.593474	Other
CREG1	0.0681085	0.805208	0.109289	0.224387	Other
CRELD1	0.158637	0.172451	0.0648503	0.350337	Other
CRELD2	0.118124	0.594313	-0.0343505	0.720621	Other
CRH	0.0556424	0.925535	-0.290658	0.142824	Other
CRHBP	0.119252	0.265744	0.135375	0.066282	Other
CRHR1	-0.0133942	0.983349	-0.0956715	0.598698	Other
CRIM1	0.0922607	0.237014	0.0218122	0.68702	Other
CRIP2	0.0445836	0.86697	0.0153828	0.832132	Other
CRISP2	0.0449672	0.914326	-0.0989503	0.431728	Other
CRISP3	-0.0773783	0.417575	-0.0834368	0.163852	Other
CRKL	-0.0578895	0.932066	0.000579535	0.997674	Other
CRLF1	0.126899	0.232668	0.15969	0.0140316	Significant in validation
CRNN	-0.0859731	0.843899	-0.294554	0.0487623	Significant in validation
CRTAC1	0.0180216	0.936307	-0.0533466	0.427321	Other
CRTAM	0.147587	0.478831	0.179844	0.0973716	Other
CRYBB1	-0.0163774	0.965897	-0.0406991	0.736672	Other
CRYBB2	0.00151936	0.998981	-0.0202894	0.921576	Other
CRYGD	-0.134179	0.821666	-0.107792	0.563188	Other
CRYM	0.207599	0.32674	0.146509	0.291084	Other
CRYZL1	-0.0622999	0.914326	0.0267083	0.872484	Other
CSDE1	-0.0733647	0.923299	0.29159	0.189816	Other
CSF1	0.170194	0.0856081	0.152785	0.0296307	Significant in validation
CSF1R	0.138821	0.320559	0.128814	0.149557	Other
CSF2	0.142985	0.342957	0.148154	0.117291	Other
CSF2RA	0.139812	0.5738	0.0624041	0.598053	Other
CSF2RB	-0.0443432	0.908934	0.161869	0.142159	Other
CSF3	-0.0707073	0.840197	0.118007	0.311012	Other
CSF3R	0.0901757	0.584212	-0.105664	0.21485	Other
CSNK1D	0.043812	0.933236	-0.0944312	0.563637	Other
CSPG4	0.0994616	0.451844	0.0917939	0.207941	Other
CSRP3	-0.0254977	0.974838	0.245086	0.309337	Other
CST1	0.0781129	0.907472	-0.0395702	0.843111	Other
CST3	0.101198	0.500377	0.104097	0.17598	Other
CST5	-0.0495071	0.896521	0.00181218	0.98822	Other
CST6	-0.0446606	0.900045	-0.0888417	0.394634	Other
CST7	0.522419	0.0690453	-0.0313471	0.876474	Other
CSTB	0.0134081	0.971418	0.00218357	0.983691	Other
CTBS	0.00373654	0.986198	-0.0703466	0.323457	Other
CTHRC1	0.0759002	0.533779	0.0805866	0.24376	Other
CTRB1	0.215144	0.307752	0.0566105	0.678163	Other
CTRC	-0.0125816	0.977985	0.278004	0.0563462	Other
CTRL	-0.0967746	0.85162	0.215558	0.206605	Other
CTSB	0.173555	0.339497	-0.0630811	0.577368	Other
CTSC	0.220058	0.15996	0.0678222	0.50518	Other
CTSD	0.0558729	0.806493	0.199895	0.0235434	Significant in validation
CTSE	0.247912	0.163198	0.103916	0.375943	Other
CTSF	0.0330934	0.914326	-0.0408623	0.583154	Other
CTSH	0.182065	0.635712	-0.0216261	0.898823	Other
CTSL	0.0100031	0.964818	-0.112436	0.0776085	Other
CTSO	0.141482	0.161991	0.0770219	0.256029	Other
CTSS	0.0555231	0.594313	0.0117956	0.823457	Other
CTSV	0.0455103	0.87654	0.0073801	0.930001	Other
CTSZ	0.122883	0.418759	-0.0819199	0.446935	Other
CWC15	0.0775073	0.788509	0.0167818	0.863455	Other
CX3CL1	-0.0147089	0.956777	-0.108136	0.230997	Other
CXADR	0.10886	0.661093	-0.178222	0.0851185	Other
CXCL1	0.0423158	0.937403	0.104429	0.506538	Other
CXCL10	0.213939	0.362887	0.205998	0.167147	Other
CXCL11	0.257649	0.368142	0.301455	0.0747638	Other
CXCL12	0.0190605	0.945697	0.0494585	0.58372	Other
CXCL13	0.227607	0.449147	-0.0344603	0.776042	Other
CXCL14	0.153626	0.57225	-0.143073	0.295802	Other
CXCL16	0.0532595	0.724142	0.00841347	0.875526	Other
CXCL17	-0.0368493	0.932477	-0.309122	0.0355917	Significant in validation
CXCL3	-0.126842	0.821666	-0.0460264	0.81135	Other
CXCL5	-0.227907	0.653475	0.228506	0.320842	Other
CXCL6	-0.00870401	0.989221	0.223783	0.154195	Other
CXCL8	0.170733	0.595153	0.444498	0.0084878	Significant in validation
CXCL9	0.12525	0.759454	0.198793	0.258905	Other
CYB5R2	-0.00665743	0.994863	-0.160913	0.389829	Other
CYTL1	0.0864691	0.61557	-0.122494	0.177818	Other
DAAM1	0.0362828	0.944248	-0.151268	0.375281	Other
DAB2	-0.0482284	0.944052	-0.0651754	0.748141	Other
DAG1	0.0186994	0.948372	0.0520492	0.562149	Other
DAPK2	-0.167702	0.863504	-0.0109692	0.969989	Other
DAPP1	-0.24624	0.735226	0.166253	0.543904	Other
DBH	0.0271619	0.971418	0.175867	0.477391	Other
DBI	0.00163911	0.998981	0.0850249	0.546019	Other
DBN1	-0.0247075	0.932477	-0.067026	0.456141	Other
DBNL	-0.0224501	0.970812	-0.0232846	0.897591	Other
DCBLD2	-0.0124262	0.96476	-0.145253	0.0717909	Other
DCN	0.0418004	0.674605	0.0194485	0.665856	Other
DCTD	-0.173577	0.644198	-0.216756	0.171057	Other
DCTN1	0.0846107	0.871687	-0.18832	0.215977	Other
DCTN2	0.0127846	0.986066	-0.17823	0.365319	Other
DCTN6	0.150539	0.635712	-0.153834	0.311807	Other
DCTPP1	0.0601165	0.75127	-0.0169669	0.832504	Other
DCXR	0.22773	0.310728	0.0570177	0.663228	Other
DDA1	0.0695845	0.850751	-0.061714	0.587775	Other
DDAH1	0.10839	0.759454	0.12136	0.322971	Other
DDC	0.0616844	0.8919	0.0526233	0.705267	Other
DDHD2	-0.0663491	0.83912	-0.101222	0.300934	Other
DDI2	0.262486	0.220987	-0.0347472	0.780525	Other
DDR1	0.0780398	0.341353	0.0477613	0.320326	Other
DDT	0.131504	0.397385	0.0800291	0.368351	Other
DDX53	-0.0209465	0.932477	-0.02429	0.74409	Other
DDX58	0.0910432	0.871687	0.283737	0.0800654	Other
DECR1	-0.0930623	0.87654	0.0552089	0.738861	Other
DEFA1_DEFA1B	0.10924	0.684069	0.0598063	0.604008	Other
DEFB4A_DEFB4B	0.261481	0.750283	-0.197487	0.530308	Other
DENND2B	-0.0315481	0.932477	0.0917717	0.426701	Other
DENR	-0.0740814	0.871687	0.0504735	0.722003	Other
DFFA	-0.0463225	0.920696	-0.0414077	0.747992	Other
DGCR6	0.0166281	0.965746	0.0840831	0.456448	Other
DGKA	-0.0491076	0.908934	0.0550456	0.651398	Other
DHPS	0.10953	0.635712	0.0356334	0.751605	Other
DIABLO	0.00205453	0.998981	-0.0218023	0.922635	Other
DIPK2B	0.0599846	0.746765	0.0216448	0.69127	Other
DKK1	0.114158	0.699356	0.0029179	0.9814	Other
DKK3	0.0842492	0.517293	-0.0814878	0.259496	Other
DKK4	0.205686	0.307752	0.045407	0.693358	Other
DKKL1	0.0965994	0.871687	0.0397076	0.82049	Other
DLG4	-0.0407309	0.925171	-0.0734027	0.588989	Other
DLGAP5	-0.0649839	0.863504	-0.273953	0.0833811	Other
DLK1	0.33846	0.0887103	0.0181136	0.885352	Other
DLL1	0.170319	0.110423	0.0820233	0.259316	Other
DLL4	-0.0223442	0.970812	-0.137187	0.515291	Other
DMD	0.0645373	0.849888	0.0772947	0.49194	Other
DMP1	0.0264437	0.961826	-0.25682	0.0752669	Other
DNAJA2	-0.0654292	0.914326	0.0329009	0.838948	Other
DNAJA4	0.132781	0.649785	-0.0121414	0.92533	Other
DNAJB1	0.153686	0.767966	-0.0162299	0.930881	Other
DNAJB14	0.0660619	0.911385	0.0260847	0.857621	Other
DNAJB2	0.144873	0.41384	0.0533077	0.612542	Other
DNAJB6	-0.0429183	0.932066	-0.143129	0.352715	Other
DNAJC6	0.0226657	0.970812	-0.0354342	0.845523	Other
DNAJC9	0.0558979	0.925171	0.0410821	0.800294	Other
DNER	-0.0383411	0.843587	-0.0482204	0.432042	Other
DNLZ	0.0090484	0.99427	-0.311499	0.180852	Other
DNM1	-0.0271127	0.970812	-0.0806587	0.726729	Other
DNM3	0.112097	0.724142	0.0267565	0.82838	Other
DNMBP	-0.00735438	0.991065	-0.0152516	0.908094	Other
DNPEP	0.150162	0.478117	0.1586	0.117813	Other
DNPH1	0.155801	0.397385	-0.0309893	0.760912	Other
DOK1	-0.228031	0.73274	-0.0256522	0.917039	Other
DOK2	-0.0883752	0.910558	0.0529833	0.810224	Other
DPEP1	-0.021455	0.944248	-0.0242887	0.810215	Other
DPEP2	0.0764561	0.684069	0.081631	0.13812	Other
DPP10	0.064342	0.797606	-0.0589288	0.508954	Other
DPP4	0.0601467	0.795852	0.119683	0.160415	Other
DPP6	0.0968632	0.576406	0.0182743	0.810193	Other
DPP7	0.197766	0.451839	-0.0800749	0.5989	Other
DPT	0.0976783	0.408889	0.0968849	0.157452	Other
DPY30	0.106567	0.669693	0.113949	0.208994	Other
DRAXIN	0.203485	0.157438	0.138708	0.156326	Other
DRG2	-0.0608107	0.871687	-0.00710195	0.948005	Other
DSC2	0.226883	0.0355735	0.0810506	0.276671	Significant in discovery
DSCAM	0.114382	0.492499	0.0932193	0.299848	Other
DSG2	0.0273351	0.892602	-0.0714626	0.28335	Other
DSG3	0.0266271	0.925535	-0.0271759	0.692049	Other
DSG4	0.16318	0.409288	-0.207365	0.0581794	Other
DTD1	-0.258618	0.541184	-0.242286	0.22232	Other
DTNB	0.128396	0.635712	0.213325	0.0200498	Significant in validation
DTX2	-0.17905	0.717289	0.0491531	0.796609	Other
DTX3	0.0844295	0.40849	0.0948749	0.0883625	Other
DTYMK	0.10345	0.806493	-0.084646	0.58515	Other
DUOX2	-0.00498217	0.997967	0.293265	0.0910602	Other
DUSP13	0.0864192	0.746765	-0.097592	0.328466	Other
DUSP29	0.0779347	0.904461	0.0399054	0.802734	Other
DUSP3	-0.408636	0.242853	-0.00989965	0.963716	Other
DUT	0.0494452	0.939828	-0.139828	0.506349	Other
DXO	-0.0130149	0.974159	0.120733	0.31416	Other
DYNC1H1	0.0335695	0.917439	-0.111761	0.198322	Other
DYNLT1	0.00283274	0.998077	-0.0455591	0.770074	Other
EBAG9	-0.0509441	0.932066	-0.0176457	0.915955	Other
EBI3L27	0.0950023	0.594386	0.0452151	0.55261	Other
ECE1	0.0628428	0.658435	0.0357048	0.575122	Other
ECHDC3	0.314683	0.397769	0.0296308	0.895258	Other
ECHS1	0.0445499	0.94736	0.531679	0.0162708	Significant in validation
ECI2	-0.120179	0.774347	-0.172682	0.332273	Other
ECM1	0.0801504	0.755577	0.00713253	0.926207	Other
EDA2R	0.137908	0.405398	0.103765	0.241189	Other
EDAR	-0.093242	0.871687	-0.134208	0.465869	Other
EDDM3B	-0.00724931	0.981606	-0.224274	0.0352034	Significant in validation
EDF1	-0.0756486	0.914326	0.029486	0.880031	Other
EDIL3	0.0114012	0.970812	-0.0634396	0.51064	Other
EDN1	0.160157	0.131482	-0.0488439	0.443452	Other
EEF1D	-0.0153717	0.974838	-0.0606149	0.70202	Other
EFCAB14	0.0912498	0.434597	-0.0839951	0.172601	Other
EFEMP1	0.0551879	0.856278	0.195062	0.0492194	Significant in validation
EFHD1	0.0693879	0.73274	0.00851257	0.918593	Other
EFNA1	0.0937775	0.383779	-0.0370285	0.574205	Other
EFNA4	0.117397	0.307752	0.0346871	0.600347	Other
EFNB2	0.162535	0.448361	-0.130902	0.286494	Other
EGF	-0.0125403	0.985342	0.0858059	0.639134	Other
EGFL7	0.0471721	0.861651	-0.101389	0.234007	Other
EGFLAM	0.0293121	0.907571	-0.0693482	0.336239	Other
EGFR	-0.0306397	0.806493	-0.0991766	0.0209906	Significant in validation
EGLN1	0.0850872	0.921676	0.106354	0.673627	Other
EHBP1	-0.0282289	0.956777	-0.0630603	0.677377	Other
EHD3	-0.319534	0.457614	-0.135879	0.523169	Other
EIF2AK2	-0.231875	0.760768	0.121348	0.670538	Other
EIF2AK3	-0.0758742	0.871687	-0.136532	0.410194	Other
EIF2S2	-0.02379	0.965897	0.104636	0.531454	Other
EIF4B	0.0494877	0.914326	-0.0500718	0.698125	Other
EIF4E	0.0602662	0.925296	-0.00134172	0.994729	Other
EIF4EBP1	0.154187	0.634653	-0.0868415	0.53398	Other
EIF4G1	0.0623288	0.9249	0.115934	0.536139	Other
EIF5	0.0369393	0.932477	-0.00548844	0.972576	Other
EIF5A	0.127411	0.307752	0.0452272	0.544317	Other
ELAC1	-0.0932116	0.871687	-0.0706185	0.666284	Other
ELAVL4	0.0741268	0.909492	0.18053	0.357543	Other
ELN	0.0783163	0.739544	-0.132485	0.149446	Other
ELOA	0.0604096	0.896521	0.116369	0.340433	Other
ELOB	0.0317436	0.914326	-0.0526187	0.654068	Other
ENAH	0.0285528	0.925535	0.125958	0.169681	Other
ENDOU	0.106398	0.746765	-0.0380214	0.72738	Other
ENG	0.114949	0.0476162	0.00975106	0.828134	Significant in discovery
ENO1	-0.0701287	0.908934	0.195148	0.258254	Other
ENO2	0.0306317	0.941505	0.0196524	0.878399	Other
ENO3	0.245257	0.478117	0.175773	0.244933	Other
ENPEP	-0.0078413	0.986198	-0.065226	0.443711	Other
ENPP2	0.210031	0.00520139	0.121649	0.035404	Validated	ENPP2
ENPP5	0.0101778	0.971418	0.0346825	0.671047	Other
ENPP6	0.0580081	0.809233	-0.197695	0.0135707	Significant in validation
ENPP7	0.207843	0.633	0.310311	0.0870622	Other
ENTPD2	0.0937239	0.688997	0.0926312	0.288092	Other
ENTPD5	-0.0129863	0.925171	-0.0765217	0.102671	Other
ENTPD6	0.0742197	0.490998	0.0257371	0.655441	Other
ENTR1	0.0760231	0.821666	0.235295	0.0520227	Other
EPB41L5	0.0946862	0.794368	0.0396393	0.73975	Other
EPCAM	-0.0720148	0.914326	-0.456765	0.0170778	Significant in validation
EPHA1	0.0877431	0.541184	0.0101377	0.876674	Other
EPHA10	-0.00964799	0.991065	0.0952633	0.66179	Other
EPHA2	0.132791	0.213029	0.0914365	0.188158	Other
EPHA4	0.118362	0.234222	-0.0603603	0.355105	Other
EPHB4	0.0739206	0.44595	-0.0263576	0.646013	Other
EPHB6	0.0642667	0.717289	-0.122275	0.0550322	Other
EPHX2	0.183409	0.33895	0.229853	0.0465347	Significant in validation
EPO	0.112381	0.806493	0.197053	0.151944	Other
EPPK1	0.135017	0.594313	-0.144939	0.222841	Other
EPS8L2	0.0945727	0.594313	0.0715226	0.320297	Other
ERBB2	0.0939193	0.363386	0.0446331	0.466123	Other
ERBB3	0.0264225	0.87654	-0.0264724	0.58709	Other
ERBB4	-0.0665198	0.604951	-0.02086	0.742536	Other
ERBIN	-0.0680647	0.921676	-0.0164993	0.933794	Other
ERC2	-0.0363884	0.936307	-0.375922	0.0374951	Significant in validation
EREG	0.157334	0.724142	0.0469555	0.776904	Other
ERMAP	0.123224	0.52516	0.0124123	0.911667	Other
ERN1	0.102375	0.478117	-0.00878249	0.906622	Other
ERP29	0.0210649	0.976849	0.032619	0.886078	Other
ERP44	0.112931	0.39863	-0.0520883	0.305438	Other
ERVV.1	-0.104426	0.661093	0.033395	0.7646	Other
ESAM	0.109621	0.320559	-0.00882988	0.895307	Other
ESM1	0.165848	0.199803	0.063603	0.475125	Other
ESPL1	0.129287	0.738361	0.212625	0.199498	Other
ESYT2	0.0792859	0.887384	0.000724046	0.996375	Other
EVI5	-0.155597	0.681182	0.0431076	0.794544	Other
EXOSC10	-0.0222382	0.958883	-0.11131	0.4044	Other
EXTL1	0.0185195	0.957741	-0.0386524	0.697298	Other
EZR	0.071314	0.658816	0.0110157	0.881371	Other
F10	-0.0688874	0.552864	-0.0837657	0.0873792	Other
F11	0.0105114	0.958031	-0.0965091	0.0890089	Other
F11R	0.0668046	0.83912	-0.0255965	0.80107	Other
F12	-0.0668777	0.806493	0.100662	0.358761	Other
F13B	0.0859715	0.664223	-0.094813	0.439899	Other
F2	-0.0189557	0.887151	-0.0338332	0.340357	Other
F2R	0.0134263	0.970405	0.016871	0.868978	Other
F3	0.0267495	0.921676	-0.19893	0.00200349	Significant in validation
F7	-0.0370858	0.900045	0.00863299	0.916666	Other
F9	0.0918575	0.290321	0.0487128	0.344323	Other
FABP1	0.361323	0.33409	0.354532	0.101279	Other
FABP2	0.0506625	0.932477	0.0623397	0.75066	Other
FABP3	0.132477	0.688997	0.157576	0.231279	Other
FABP4	0.0834002	0.810959	0.229088	0.0729551	Other
FABP5	0.0322508	0.956777	0.0803271	0.621701	Other
FABP6	0.000795864	0.998981	-0.144306	0.260076	Other
FABP9	-0.018231	0.965897	-0.322524	0.011198	Significant in validation
FADD	0.0196616	0.972913	0.0388309	0.813572	Other
FAM13A	-0.0397082	0.932254	-0.037983	0.792904	Other
FAM171A2	-0.232719	0.750283	0.521737	0.0973713	Other
FAM171B	0.0133656	0.932477	-0.0203515	0.668377	Other
FAM172A	-0.0589022	0.887759	0.0795054	0.509278	Other
FAM20A	0.0991985	0.409288	0.0613015	0.377435	Other
FAM3B	0.0545537	0.859316	-0.0829049	0.25081	Other
FAM3C	0.132159	0.215916	0.039658	0.557053	Other
FAM3D	0.0587219	0.916109	0.174617	0.297148	Other
FAP	0.114693	0.307752	0.137432	0.0511055	Other
FAS	0.116856	0.397769	-0.0147165	0.837745	Other
FASLG	0.13814	0.33143	0.0547811	0.55231	Other
FBLN2	0.107882	0.421189	0.0578133	0.444364	Other
FBP1	0.206384	0.635712	0.279806	0.16314	Other
FCAMR	0.226116	0.397385	0.331606	0.0236234	Significant in validation
FCAR	0.084832	0.79193	-0.00429347	0.97128	Other
FCER1A	0.0654414	0.541184	0.0482368	0.419359	Other
FCER2	0.289645	0.0887103	0.296658	0.00780644	Significant in validation
FCGR2A	0.137551	0.673699	0.329753	0.0117917	Significant in validation
FCGR2B	0.144672	0.684069	0.0438543	0.747372	Other
FCGR3B	-0.0787592	0.806493	0.0602632	0.575164	Other
FCN1	0.132421	0.615928	-0.166364	0.179438	Other
FCN2	0.0523866	0.877186	-0.0133461	0.897863	Other
FCRL1	0.163954	0.310728	0.211689	0.0306264	Significant in validation
FCRL2	0.145649	0.434597	0.116249	0.237957	Other
FCRL3	0.0185769	0.965897	0.248614	0.0835748	Other
FCRL5	0.174605	0.488362	0.266039	0.0448947	Significant in validation
FCRL6	0.13216	0.646329	0.0675335	0.662999	Other
FCRLB	0.0660497	0.892932	0.00827321	0.941313	Other
FDX1	0.239204	0.344968	0.124039	0.321838	Other
FEN1	0.154502	0.750283	0.152598	0.424884	Other
FETUB	-0.103197	0.535437	-0.258638	0.0265777	Significant in validation
FGA	0.154596	0.399321	0.00528537	0.968226	Other
FGD3	-0.186258	0.672283	-0.0630533	0.72548	Other
FGF16	0.0535211	0.914326	-0.123844	0.316564	Other
FGF19	-0.144864	0.715677	0.186919	0.217764	Other
FGF21	0.330237	0.523491	0.3007	0.197727	Other
FGF23	0.163965	0.434597	0.368062	0.00108938	Significant in validation
FGF5	-0.0837042	0.603284	-0.0880486	0.29492	Other
FGF7	0.0822984	0.826869	-0.0360514	0.826064	Other
FGFBP1	-0.123297	0.3235	-0.107605	0.178657	Other
FGFBP2	-0.0186405	0.964818	-0.15543	0.160719	Other
FGFBP3	-0.00810174	0.974159	-0.110185	0.151076	Other
FGFR2	0.1007	0.242853	0.038372	0.425713	Other
FGFR4	0.0271254	0.946672	-0.205851	0.094149	Other
FGL1	0.0979634	0.806493	-0.118324	0.416657	Other
FGR	0.107391	0.831247	0.0576781	0.722023	Other
FHIT	-0.0410236	0.935913	0.0239073	0.882249	Other
FIS1	0.0675788	0.904461	-0.0336339	0.831332	Other
FKBP14	-0.131008	0.806493	-0.0306266	0.87236	Other
FKBP1B	-0.0993961	0.894872	-0.0194902	0.919388	Other
FKBP4	0.0668536	0.816441	0.123929	0.168353	Other
FKBP5	-0.133146	0.806493	0.0994232	0.569752	Other
FKBPL	-0.0384674	0.925535	-0.0924828	0.497793	Other
FLI1	-0.00800913	0.99427	0.00405298	0.985765	Other
FLRT2	0.0381825	0.863504	0.0299415	0.649796	Other
FLT1	0.0984402	0.310728	0.0353576	0.459376	Other
FLT3	0.0494428	0.751165	-0.0145703	0.802958	Other
FLT3LG	-0.0195456	0.932477	-0.023228	0.760784	Other
FLT4	0.0526514	0.807588	-0.00858632	0.913214	Other
FMNL1	0.0336284	0.925535	0.135357	0.245165	Other
FN1	0.130065	0.517572	0.126657	0.281556	Other
FNDC1	0.0743942	0.806493	-0.0431262	0.686361	Other
FNTA	0.00124636	0.998981	-0.00668066	0.941698	Other
FOLH1	-0.0563894	0.881464	0.123448	0.259525	Other
FOLR1	0.114487	0.355077	-0.102708	0.168682	Other
FOLR2	0.156084	0.0886691	-0.0485285	0.472463	Other
FOLR3	-0.546996	0.448361	-0.112073	0.76553	Other
FOSB	-0.00234499	0.998077	-0.0258689	0.770552	Other
FOXJ3	0.0178219	0.965897	-0.0666266	0.597829	Other
FOXO1	-0.0837796	0.887384	-0.0297454	0.848087	Other
FOXO3	-0.0031198	0.998981	-0.0769709	0.683367	Other
FRMD4B	-0.0265431	0.965746	-0.33388	0.145092	Other
FRZB	0.106443	0.32674	0.0775262	0.190072	Other
FSHB	0.142891	0.478831	-0.24938	0.0424574	Significant in validation
FST	-0.0413593	0.911845	-0.0862783	0.424174	Other
FSTL1	0.0775501	0.351136	0.0373696	0.30444	Other
FSTL3	0.178036	0.137933	0.149948	0.0647641	Other
FTCD	0.449764	0.0642289	0.514994	0.00265079	Significant in validation
FUCA1	0.118762	0.772062	0.243481	0.1288	Other
FUOM	0.19925	0.424658	0.301348	0.0231852	Significant in validation
FURIN	0.159665	0.198193	0.0790245	0.306337	Other
FUS	0.119331	0.759454	0.0149933	0.915062	Other
FUT1	0.0463674	0.908454	-0.0378779	0.737026	Other
FUT3_FUT5	0.166854	0.397769	0.0494495	0.660387	Other
FUT8	0.100479	0.724142	0.0698072	0.541457	Other
FXN	-0.0484461	0.921676	-0.0411275	0.78042	Other
FXYD5	-0.0903506	0.83912	0.110381	0.455102	Other
FYB1	-0.0247395	0.965897	0.0254415	0.89	Other
GADD45GIP1	-0.00900979	0.986066	0.150366	0.27276	Other
GAL	-0.00683231	0.991664	-0.0360778	0.801355	Other
GALNT10	0.0575275	0.799881	0.0713607	0.229767	Other
GALNT2	0.0804147	0.648256	0.00830826	0.895744	Other
GALNT3	0.192734	0.221783	0.0284585	0.779331	Other
GALNT5	0.0560043	0.827873	-0.0326679	0.740679	Other
GALNT7	0.0977462	0.51229	-0.009485	0.846474	Other
GAPDH	-0.0200916	0.932066	0.00539641	0.931098	Other
GAS6	0.115112	0.188387	0.133024	0.033387	Significant in validation
GASK1A	0.193016	0.367002	0.165469	0.154422	Other
GAST	-0.357868	0.403856	0.233439	0.362319	Other
GATD3	0.103927	0.827873	0.259772	0.137475	Other
GBP1	0.146727	0.788509	0.276543	0.125477	Other
GBP2	0.0895797	0.871687	0.20947	0.225741	Other
GC	-0.0337728	0.833474	-0.0934196	0.0818129	Other
GCC1	-0.0444218	0.946672	0.067258	0.732358	Other
GCG	0.369086	0.381861	0.261001	0.262016	Other
GCHFR	0.104943	0.759535	0.018886	0.888511	Other
GCLM	0.0765046	0.794368	-0.177691	0.232257	Other
GCNT1	0.178176	0.211288	0.126693	0.100969	Other
GDF15	0.181486	0.33143	0.211692	0.0666708	Other
GDF2	-0.085173	0.760768	0.0448173	0.607791	Other
GDNF	0.129624	0.32674	0.0776081	0.337089	Other
GET3	0.135235	0.635712	-0.0790889	0.616018	Other
GFAP	-0.0437743	0.907472	-0.238499	0.0339917	Significant in validation
GFER	0.0698413	0.881464	0.11338	0.370786	Other
GFOD2	-0.265967	0.604951	0.411367	0.156196	Other
GFRA1	0.145438	0.3235	0.148187	0.0218578	Significant in validation
GFRA2	0.102901	0.251898	0.0625095	0.216421	Other
GFRA3	-0.017419	0.932477	-0.153103	0.0163036	Significant in validation
GFRAL	0.048732	0.909492	-0.0168276	0.896705	Other
GGACT	-0.0969293	0.806493	-0.0390332	0.761276	Other
GGCT	0.00221592	0.998077	0.0271514	0.800378	Other
GGH	0.0426074	0.887384	0.236875	0.00541297	Significant in validation
GGT1	0.116776	0.746765	0.123029	0.338781	Other
GGT5	0.0638952	0.610227	0.038779	0.473059	Other
GH1	-0.426292	0.635267	-0.0635338	0.871412	Other
GH2	0.253789	0.805208	-0.147079	0.67927	Other
GHR	0.0584701	0.733031	0.0828625	0.20242	Other
GHRHR	0.156458	0.648256	0.247245	0.0898452	Other
GHRL	-0.00860487	0.991065	-0.517595	0.00575239	Significant in validation
GIGYF2	-0.0130224	0.979661	0.145722	0.364147	Other
GIMAP7	0.0214616	0.936307	-0.0279369	0.756752	Other
GIMAP8	-0.0166784	0.970812	-0.0860118	0.571133	Other
GIP	0.0654242	0.759454	-0.0845279	0.313014	Other
GIPC2	-0.000302676	0.998981	0.096392	0.132981	Other
GIPC3	-0.175901	0.730133	-0.0611929	0.747458	Other
GIT1	-0.0322984	0.954276	0.00173315	0.991476	Other
GKN1	0.0480079	0.746458	-0.115042	0.0506151	Other
GLA	0.0817414	0.68145	0.0373279	0.696011	Other
GLB1	0.142063	0.36478	0.0277167	0.733964	Other
GLIPR1	-0.0537942	0.87654	0.1298	0.0737824	Other
GLO1	-0.0731833	0.82369	-0.0942188	0.363928	Other
GLOD4	0.0671459	0.746458	0.0128534	0.867587	Other
GLRX	-0.0560332	0.909492	-0.102382	0.441601	Other
GLRX5	-0.0996882	0.82369	-0.088196	0.605636	Other
GLYR1	0.0813472	0.688997	0.0503694	0.574132	Other
GM2A	0.23749	0.0611869	0.0337525	0.668379	Other
GMFG	-0.118871	0.826136	-0.0583363	0.733144	Other
GMPR	-0.00276594	0.998077	-0.0711038	0.489025	Other
GMPR2	0.0117645	0.978627	0.0176961	0.900548	Other
GNAS	0.0298181	0.925535	-0.0951515	0.363007	Other
GNLY	0.136897	0.568454	-0.0301739	0.794055	Other
GNPDA1	0.118593	0.376847	-0.051064	0.430096	Other
GNPDA2	-0.018672	0.934233	-0.0284055	0.694581	Other
GOLGA3	0.106186	0.805208	-0.183746	0.201534	Other
GOPC	-0.126921	0.827873	-0.0635328	0.735109	Other
GOT1	0.195221	0.310728	0.341721	0.000796782	Significant in validation
GP1BA	0.0326197	0.900045	0.0285138	0.717154	Other
GP1BB	0.0023236	0.998981	-0.0108059	0.947826	Other
GP2	-0.0435426	0.941475	-0.101357	0.517204	Other
GP5	-0.0463376	0.751165	-0.00446706	0.931334	Other
GP6	-0.121936	0.795852	-0.0166138	0.913797	Other
GPA33	-0.0348676	0.967026	-0.601602	0.0246966	Significant in validation
GPC1	0.0625918	0.798461	0.017665	0.770943	Other
GPC5	-0.120426	0.658327	-0.183983	0.138849	Other
GPD1	0.21103	0.32674	0.287309	0.0121503	Significant in validation
GPHA2	-0.0585428	0.82369	-0.140455	0.193412	Other
GPI	-0.0392865	0.932477	0.126926	0.394592	Other
GPIHBP1	-0.0343079	0.916167	-0.0140387	0.882592	Other
GPNMB	0.0486691	0.772062	0.0695722	0.284067	Other
GPR158	-0.0506233	0.831247	-0.283273	0.00380586	Significant in validation
GPR15L	-0.0778544	0.871687	-0.0850119	0.547933	Other
GPR37	0.148845	0.615928	-0.125077	0.364027	Other
GPRC5C	-0.017773	0.970812	0.482407	0.00096394	Significant in validation
GRAP2	-0.172314	0.806493	0.0136963	0.954209	Other
GRHPR	0.0580096	0.908454	0.151148	0.259017	Other
GRIK2	0.0547071	0.816817	-0.0985662	0.181419	Other
GRIN2B	0.117316	0.603284	0.120863	0.228679	Other
GRN	0.0604836	0.615928	0.0550275	0.336464	Other
GRP	0.0165102	0.965897	-0.341294	0.000455903	Significant in validation
GRPEL1	0.134811	0.614034	0.199109	0.138618	Other
GSAP	0.101249	0.863504	-0.0716094	0.701775	Other
GSN	-0.00623838	0.965897	-0.0318311	0.458924	Other
GSR	-0.00850708	0.958883	0.043761	0.371313	Other
GSTA1	0.479631	0.0950087	0.407363	0.0280684	Significant in validation
GSTA3	0.427369	0.157438	0.335482	0.0761279	Other
GSTM4	-0.0419351	0.956777	0.0235423	0.905676	Other
GSTT2B	-0.596062	0.496287	-0.74057	0.130828	Other
GTF2IRD1	-0.00758614	0.991664	-0.192262	0.253429	Other
GTPBP2	-0.145314	0.717891	-0.0122382	0.936354	Other
GUCA2A	0.0154645	0.956777	-0.163885	0.0711008	Other
GUCY2C	-0.373441	0.183683	-0.0836452	0.657485	Other
GUK1	0.0341436	0.916167	0.00508183	0.967152	Other
GUSB	0.134967	0.672283	0.307947	0.0226941	Significant in validation
GYS1	-0.109372	0.891906	-0.193972	0.359539	Other
GZMA	0.0392136	0.891264	0.186278	0.0359018	Significant in validation
GZMB	0.076821	0.871687	0.0152134	0.911509	Other
GZMH	0.0500133	0.921674	0.0466012	0.761362	Other
HAGH	0.289912	0.211288	-0.00588978	0.965861	Other
HAO1	0.568004	0.160264	0.225953	0.404911	Other
HAVCR1	0.0120344	0.978881	0.315363	0.0362037	Significant in validation
HAVCR2	0.125602	0.340547	0.105857	0.142121	Other
HBEGF	0.122084	0.80111	-0.170698	0.25861	Other
HBQ1	0.161815	0.490998	-0.00364005	0.975252	Other
HBZ	-0.123248	0.8919	0.0449497	0.869004	Other
HCG22	-0.0876919	0.80111	-0.107711	0.415566	Other
HCLS1	-0.097152	0.834216	-0.0230518	0.872786	Other
HDDC2	0.144281	0.446444	-0.136901	0.20692	Other
HDGF	0.0846998	0.908934	-0.0392152	0.834098	Other
HDGFL2	-0.038205	0.920696	-0.0122863	0.916244	Other
HEG1	0.00670317	0.972913	-0.0153598	0.789534	Other
HEPACAM2	-0.010878	0.971418	0.0476732	0.562127	Other
HEPH	0.160405	0.0887103	0.0459756	0.379714	Other
HEXIM1	-0.0694231	0.905827	-0.0420307	0.784296	Other
HGF	0.214065	0.0856081	0.107992	0.18402	Other
HGFAC	-0.0869954	0.503722	0.00557278	0.931138	Other
HGS	0.0578356	0.916327	-0.0591115	0.716136	Other
HHEX	0.0612755	0.916327	-0.0234092	0.898589	Other
HIP1	0.095253	0.478117	0.127775	0.222651	Other
HIP1R	0.132751	0.400014	0.236336	0.00673027	Significant in validation
HJV	-0.0637106	0.806493	-0.056111	0.478469	Other
HK2	0.136561	0.788509	0.0405972	0.818865	Other
HLA.A	0.0109308	0.965897	-0.0603194	0.405992	Other
HLA.DRA	0.194155	0.310728	-0.0408608	0.704304	Other
HLA.E	0.0686887	0.57775	-0.0148723	0.810176	Other
HMBS	0.186269	0.204715	-0.130206	0.10767	Other
HMCN2	-0.0519768	0.904495	0.112142	0.370764	Other
HMGCL	-0.0699486	0.858014	0.172828	0.197118	Other
HMMR	0.0327538	0.925535	0.0348645	0.762881	Other
HMOX1	0.0489642	0.894872	-0.181236	0.0951563	Other
HMOX2	-0.0463642	0.908934	0.0418735	0.713997	Other
HNMT	0.110182	0.724142	0.201023	0.0775117	Other
HNRNPK	0.110323	0.887384	-0.00401454	0.985655	Other
HNRNPUL1	0.0386968	0.914326	-0.0386629	0.69637	Other
HPCAL1	-0.0775172	0.861651	0.0873035	0.484278	Other
HPGDS	0.0572334	0.821666	-0.0485083	0.565342	Other
HPSE	-0.0757906	0.896521	0.142958	0.403605	Other
HRAS	0.15561	0.750892	0.133378	0.498828	Other
HRC	0.0827898	0.604951	-0.00797366	0.908611	Other
HRG	0.0552928	0.724142	-0.0349019	0.525477	Other
HS1BP3	-0.0702565	0.908934	0.0593087	0.7326	Other
HS3ST3B1	0.0978294	0.635712	-0.0645217	0.404808	Other
HS6ST1	0.134811	0.375221	0.161175	0.0385985	Significant in validation
HS6ST2	0.00771125	0.977947	-0.140089	0.115888	Other
HSBP1	-0.101385	0.86697	-0.0126326	0.944274	Other
HSD11B1	-0.0828111	0.661093	-0.122372	0.150148	Other
HSD17B14	-0.0677867	0.894872	-0.166555	0.276212	Other
HSD17B3	-0.117639	0.74597	-0.0790037	0.590162	Other
HSDL2	0.105629	0.724142	0.106966	0.413297	Other
HSP90B1	-0.244484	0.594313	0.127316	0.612831	Other
HSPA1A	0.127395	0.751165	0.0796094	0.610272	Other
HSPA2	0.0648016	0.807588	0.0608572	0.451667	Other
HSPB1	-0.138867	0.717289	0.125288	0.394811	Other
HSPB6	0.111934	0.635712	0.157361	0.0968143	Other
HSPG2	0.099509	0.478117	0.186219	0.018405	Significant in validation
HTRA2	0.0167127	0.965897	-0.00497349	0.967495	Other
HYAL1	-8.11512e-05	0.998981	0.0996512	0.199422	Other
HYOU1	0.036147	0.788509	-0.0121154	0.803433	Other
ICA1	-0.010197	0.986198	-0.00721206	0.963917	Other
ICAM1	0.128208	0.397769	0.218245	0.0149575	Significant in validation
ICAM2	0.117915	0.320559	0.0202164	0.7795	Other
ICAM3	0.0385642	0.82369	0.0383667	0.537666	Other
ICAM4	0.0865415	0.788509	0.0330961	0.779252	Other
ICAM5	0.247811	0.144432	-0.0823395	0.438462	Other
ICOSLG	0.00300622	0.993725	-0.00192377	0.973531	Other
IDO1	0.0413903	0.965897	0.181746	0.460641	Other
IDS	0.00481782	0.956848	-0.00168373	0.964541	Other
IDUA	0.094778	0.716001	0.202656	0.0566687	Other
IFI30	0.0879277	0.672283	0.105305	0.208969	Other
IFIT3	0.00956742	0.983053	-0.071885	0.579535	Other
IFNAR1	0.0199366	0.916327	-0.0129644	0.76188	Other
IFNG	0.168309	0.798583	0.517938	0.0445522	Significant in validation
IFNGR1	0.0445319	0.684069	0.0148236	0.762052	Other
IFNGR2	-0.0804981	0.779485	0.0268204	0.799761	Other
IFNL1	0.324247	0.310728	0.00925348	0.967117	Other
IFNL2	-0.116846	0.631772	0.0535412	0.720435	Other
IFNLR1	0.131992	0.307752	-0.018077	0.784357	Other
IGBP1	0.0362964	0.937236	-0.0129898	0.931215	Other
IGDCC4	0.0121481	0.95213	0.0109724	0.848053	Other
IGF1R	0.048027	0.806493	-0.0280549	0.572252	Other
IGF2R	0.0130863	0.939828	0.0672658	0.21642	Other
IGFBP1	-0.340362	0.397769	-0.200922	0.386094	Other
IGFBP2	-0.038132	0.932066	-0.144755	0.27672	Other
IGFBP3	-0.0551306	0.810959	-0.0936342	0.277196	Other
IGFBP4	0.149281	0.320559	0.0461291	0.611808	Other
IGFBP6	0.0507867	0.833554	0.043193	0.611458	Other
IGFBP7	0.175186	0.0203863	0.133733	0.0388808	Validated	IGFBP7
IGFBPL1	0.168756	0.0856081	0.203333	0.00236341	Significant in validation
IGHMBP2	-0.0429967	0.921676	0.160253	0.255058	Other
IGLC2	0.0235623	0.881464	0.126921	0.0145334	Significant in validation
IGLON5	0.0249285	0.965897	-0.207741	0.395499	Other
IGSF21	0.196763	0.151884	-0.0966518	0.317347	Other
IGSF3	0.213171	0.157438	0.290173	0.00031538	Significant in validation
IGSF8	0.107078	0.32674	-0.0218647	0.719387	Other
IGSF9	0.576105	0.0362605	0.390909	0.0313985	Validated	IGSF9
IKBKG	-0.0652355	0.910558	-0.101948	0.51029	Other
IL10	0.406773	0.185432	-0.016954	0.929396	Other
IL10RA	0.0830149	0.855209	-0.00895765	0.947353	Other
IL10RB	0.115327	0.344968	0.0507506	0.385821	Other
IL11	0.0371868	0.958883	0.280534	0.19656	Other
IL12AL12B	0.177368	0.638387	0.383658	0.0400475	Significant in validation
IL12B	0.12138	0.674605	0.288271	0.0309743	Significant in validation
IL12RB1	0.105421	0.526955	0.00950353	0.917393	Other
IL13	0.0485974	0.925535	-0.120514	0.43983	Other
IL13RA1	0.0467542	0.724142	0.0570713	0.282265	Other
IL15	-0.0421494	0.832993	-0.0733031	0.344219	Other
IL15RA	0.124162	0.348421	-0.0466932	0.55841	Other
IL16	0.0172781	0.960676	0.0490419	0.624786	Other
IL17A	0.0800824	0.900045	0.112029	0.554262	Other
IL17C	-0.0343969	0.945744	0.315987	0.0489605	Significant in validation
IL17D	-0.000597239	0.998981	-0.150779	0.0300054	Significant in validation
IL17RA	0.141377	0.428402	0.0563777	0.581437	Other
IL17RB	0.142888	0.521346	-0.134726	0.259179	Other
IL18	0.0277719	0.965897	0.077539	0.648362	Other
IL18BP	0.0966113	0.568454	0.178673	0.0406397	Significant in validation
IL18R1	0.169734	0.157438	0.209329	0.00279487	Significant in validation
IL18RAP	-0.177176	0.87654	-0.394483	0.227547	Other
IL19	0.120056	0.760026	0.27672	0.100484	Other
IL1B	-0.0286937	0.973639	-0.105037	0.709527	Other
IL1R1	0.0555139	0.635712	-0.0268406	0.600208	Other
IL1R2	0.0538113	0.635712	0.0639911	0.219178	Other
IL1RAP	0.0919525	0.648256	-0.106586	0.290815	Other
IL1RL1	0.231064	0.144432	0.079252	0.432333	Other
IL1RL2	0.0107446	0.970812	0.0579958	0.508689	Other
IL1RN	0.204953	0.59241	0.373715	0.0337884	Significant in validation
IL20	0.0572862	0.831247	-0.0251736	0.773593	Other
IL20RA	0.00891689	0.983437	-0.0257516	0.869071	Other
IL22	-0.0343384	0.946672	-0.0990928	0.582307	Other
IL22RA1	0.083962	0.726528	0.0490158	0.618601	Other
IL2RA	0.14818	0.351136	0.0359131	0.681734	Other
IL2RB	0.0858614	0.810117	-0.0257784	0.779866	Other
IL2RG	0.0756995	0.629845	-0.0759874	0.23552	Other
IL31RA	0.069041	0.796629	0.0312772	0.752777	Other
IL32	0.0132604	0.965897	0.0685279	0.492422	Other
IL34	0.102073	0.635712	0.235892	0.0429574	Significant in validation
IL36G	-0.0468561	0.925535	-0.0762209	0.61168	Other
IL3RA	0.0968863	0.39268	0.0259631	0.697068	Other
IL4R	0.102197	0.615928	0.177971	0.0524716	Other
IL5RA	-0.0462905	0.914326	0.0818366	0.48574	Other
IL6	0.23974	0.467069	0.152394	0.437068	Other
IL6R	0.066637	0.805208	0.0438718	0.654403	Other
IL6ST	-0.0189031	0.914326	0.015874	0.691512	Other
IL7	-0.00434382	0.994863	-0.0705564	0.568877	Other
IL7R	0.146836	0.547119	0.0147798	0.909547	Other
ILKAP	-0.11012	0.767721	-0.0328651	0.824423	Other
IMMT	0.162384	0.342957	0.226659	0.0117148	Significant in validation
IMPA1	-0.091862	0.758754	-0.088167	0.410313	Other
IMPACT	-0.0118386	0.975783	0.0283051	0.805443	Other
IMPG1	0.0728334	0.724142	0.104282	0.0802427	Other
ING1	0.0718583	0.82369	0.0406589	0.708098	Other
INHBB	0.219994	0.310728	0.184265	0.167836	Other
INHBC	0.0815588	0.717289	0.177444	0.0415503	Significant in validation
INPP1	0.168203	0.548408	0.0246492	0.846587	Other
INPP5D	0.100668	0.750892	-0.0643741	0.594254	Other
INPP5J	0.0973359	0.648256	-0.0134143	0.881285	Other
INPPL1	-0.0560258	0.932477	-0.0365943	0.854066	Other
INSL3	0.0733829	0.896521	-0.459433	0.013384	Significant in validation
INSL4	0.0583604	0.871687	0.0370556	0.760805	Other
INSL5	0.342767	0.363386	0.216365	0.298836	Other
IPCEF1	-0.0111339	0.993157	0.0164587	0.942005	Other
IQGAP2	0.117171	0.629845	0.18312	0.0789166	Other
IRAK1	-0.068754	0.894872	-0.0993771	0.484241	Other
IRAK4	-0.0515173	0.936307	-0.00406765	0.983422	Other
ISLR2	0.0536803	0.810959	-0.0351686	0.687337	Other
ISM1	0.164201	0.239134	0.00833537	0.917526	Other
ISM2	0.0935929	0.202442	0.0245124	0.678681	Other
IST1	-0.0992651	0.88863	-0.116736	0.547313	Other
ITGA11	0.00031342	0.998981	-0.139905	0.0577697	Other
ITGA2	0.00966696	0.965897	-0.0996202	0.187578	Other
ITGA5	0.0972563	0.324246	0.0659526	0.298765	Other
ITGA6	-0.0141737	0.971418	0.0167089	0.888812	Other
ITGAL	0.114617	0.635712	0.128485	0.22698	Other
ITGAM	0.0273072	0.916327	0.0602635	0.40211	Other
ITGAV	-0.0094139	0.965897	-0.0341192	0.383287	Other
ITGAX	-0.187845	0.478117	-0.124344	0.517774	Other
ITGB1	-0.0117179	0.958542	0.0793282	0.260709	Other
ITGB1BP1	0.0701804	0.866235	0.187668	0.274281	Other
ITGB1BP2	-0.225429	0.635712	0.0648823	0.748341	Other
ITGB2	0.0512103	0.794368	0.111456	0.11008	Other
ITGB5	0.037366	0.887384	-0.0974967	0.242566	Other
ITGB6	0.0125619	0.956848	-0.0163763	0.817582	Other
ITGB7	0.0455936	0.894872	0.0231073	0.815956	Other
ITGBL1	0.289962	0.00128343	0.354834	9.9194e-06	Validated	ITGBL1
ITIH1	0.0242791	0.805208	-0.0211123	0.641614	Other
ITIH3	0.131567	0.478831	0.177539	0.075064	Other
ITIH4	-0.00423727	0.986198	0.138436	0.0303873	Significant in validation
ITIH5	0.0414466	0.914326	0.0757056	0.534213	Other
ITM2A	0.00172217	0.998981	0.182	0.208498	Other
ITPA	-0.183789	0.640704	0.100189	0.592761	Other
ITPR1	0.0778462	0.900045	-0.0356335	0.839142	Other
IVD	0.155768	0.759454	0.0655953	0.735824	Other
JAM2	0.0741195	0.478831	0.0272866	0.649162	Other
JAM3	0.130653	0.480095	-0.114395	0.340522	Other
JCHAIN	0.0497228	0.887759	0.13641	0.150224	Other
JPT2	-0.0702733	0.908934	0.000858303	0.995712	Other
JUN	-0.00192505	0.998981	0.0625388	0.559075	Other
KAZALD1	0.097183	0.746765	0.0404378	0.717612	Other
KAZN	-0.124125	0.809233	-0.117813	0.511999	Other
KCTD5	0.0808817	0.746458	0.05401	0.544873	Other
KDR	0.0527623	0.724142	-0.143678	0.0106423	Significant in validation
KEL	0.139615	0.186479	0.121477	0.0582408	Other
KHK	0.200487	0.421189	0.13717	0.326849	Other
KIAA0319	-0.00149543	0.998077	-0.156539	0.0216378	Significant in validation
KIAA2013	-0.0458109	0.896521	-0.0565228	0.575125	Other
KIF1C	-0.0339926	0.914326	0.143478	0.154259	Other
KIF20B	0.0662018	0.894872	0.0274067	0.883623	Other
KIF22	0.259617	0.684069	0.00703214	0.980056	Other
KIFBP	0.0833564	0.894872	0.0231139	0.880298	Other
KIR2DL2	-0.0974723	0.894872	0.0699974	0.725783	Other
KIR2DL3	0.0721772	0.914326	-0.0961604	0.616945	Other
KIR2DS4	0.0923932	0.93693	0.0300716	0.941541	Other
KIR3DL1	0.59048	0.369985	0.26728	0.492963	Other
KIR3DL2	0.237732	0.403856	-0.194559	0.237333	Other
KIRREL2	-0.0329701	0.904461	-0.0356529	0.664044	Other
KIT	-0.0114269	0.965897	-0.0607093	0.444195	Other
KITLG	0.00265524	0.994863	-0.146146	0.0900113	Other
KLB	0.0319772	0.956777	-0.0629144	0.710901	Other
KLF4	0.0630693	0.871687	-0.101328	0.474697	Other
KLHL41	0.0758225	0.894872	0.251751	0.0486571	Significant in validation
KLK1	0.0383161	0.965897	-0.00219612	0.992579	Other
KLK10	0.0616363	0.772062	-0.0166775	0.843019	Other
KLK11	0.0936407	0.397385	0.0468745	0.548985	Other
KLK12	-0.204893	0.85162	0.0234976	0.94865	Other
KLK13	-0.0338538	0.914326	-0.206526	0.0386127	Significant in validation
KLK14	-0.0560458	0.887384	-0.0664975	0.5124	Other
KLK15	0.0471928	0.8919	-0.0304476	0.770103	Other
KLK3	-0.0697431	0.909492	-0.318129	0.0798939	Other
KLK4	0.213951	0.370297	0.186104	0.271329	Other
KLK6	0.0312916	0.900045	-0.111219	0.129194	Other
KLK7	-0.0541675	0.821666	0.0222298	0.775352	Other
KLK8	0.0374374	0.887384	0.0180165	0.832909	Other
KLKB1	-0.0162564	0.921676	-0.115394	0.0128832	Significant in validation
KLRB1	0.204494	0.151884	0.0881705	0.35083	Other
KLRD1	0.112467	0.635712	0.151043	0.209691	Other
KLRF1	0.0799209	0.766446	0.0666809	0.492555	Other
KLRK1	0.157738	0.397769	0.0883616	0.356386	Other
KRT18	0.51621	0.0362605	0.589408	0.000832311	Validated	KRT18
KRT19	0.131634	0.746458	-0.264775	0.0981691	Other
KRT5	0.0775487	0.831794	-0.232412	0.0584245	Other
KYAT1	0.10675	0.739544	0.163276	0.19227	Other
KYNU	0.153337	0.363386	0.0889915	0.403522	Other
L1CAM	0.0198289	0.925535	-0.0427339	0.524826	Other
L3HYPDH	0.12355	0.798461	0.0839618	0.632292	Other
LACRT	-0.124459	0.746107	-0.24367	0.0803832	Other
LACTB2	0.0349095	0.932477	0.028785	0.812621	Other
LAG3	0.218095	0.14648	0.252742	0.00641718	Significant in validation
LAIR1	0.0787918	0.806493	0.0912348	0.243932	Other
LAIR2	0.435267	0.188387	-0.0407835	0.862781	Other
LAMA4	0.0145471	0.946672	0.01432	0.853312	Other
LAMB1	0.0321973	0.887759	0.0188765	0.72642	Other
LAMP1	0.100391	0.320559	-0.0643853	0.203545	Other
LAMP2	0.0500281	0.672283	0.00372423	0.934684	Other
LAMP3	0.0917265	0.806493	-0.113888	0.40704	Other
LAMTOR5	0.0807178	0.635712	0.021842	0.785978	Other
LAP3	0.0652039	0.894872	0.178296	0.198922	Other
LARP1	-0.00689006	0.993075	0.0745516	0.661171	Other
LAT	-0.00597303	0.99427	0.110789	0.490421	Other
LAT2	0.0319591	0.965897	-0.0995067	0.649658	Other
LATS1	-0.0668922	0.914326	0.0553264	0.793709	Other
LAYN	0.114187	0.432331	-0.0452458	0.57888	Other
LBP	0.121899	0.750283	0.325358	0.0206986	Significant in validation
LBR	0.0571952	0.909492	0.109243	0.466831	Other
LCAT	0.03285	0.857349	-0.0810623	0.0829197	Other
LCN15	-0.100296	0.739544	-0.0707419	0.554049	Other
LCN2	-0.0135275	0.965897	-0.0370711	0.705598	Other
LCP1	-0.0403829	0.910558	-0.0212041	0.842643	Other
LDLR	0.0131545	0.972913	-0.11239	0.326976	Other
LDLRAP1	-0.142093	0.82369	-0.11154	0.597202	Other
LECT2	0.203295	0.563662	-0.0940259	0.570111	Other
LEFTY2	0.0797362	0.871687	0.152292	0.190478	Other
LEG1	-0.163548	0.568454	0.0771469	0.589017	Other
LEP	0.0973411	0.8919	0.639383	0.00136768	Significant in validation
LEPR	-0.0513759	0.752426	-0.0595944	0.368849	Other
LETM1	0.132594	0.604951	0.00264081	0.980525	Other
LGALS1	0.0213705	0.936307	0.118995	0.180945	Other
LGALS3	0.0364745	0.888665	0.00579322	0.936939	Other
LGALS3BP	0.112032	0.517293	0.20465	0.0111645	Significant in validation
LGALS4	0.243911	0.240907	0.053213	0.687608	Other
LGALS7_LGALS7B	0.0345466	0.914326	-0.0503997	0.607781	Other
LGALS8	-0.0337873	0.925535	-0.0132109	0.907791	Other
LGALS9	0.12747	0.324246	0.076997	0.286554	Other
LGMN	0.0758837	0.68655	-0.0151765	0.852427	Other
LHB	0.0940658	0.894872	0.0137331	0.944724	Other
LHPP	0.228984	0.188387	0.0393364	0.751921	Other
LIF	0.384386	0.0829264	-0.0314073	0.83305	Other
LIFR	0.0884822	0.290321	-0.00458829	0.930482	Other
LILRA2	0.0422068	0.887759	0.0363379	0.727402	Other
LILRA3	0.0392865	0.956848	0.189397	0.40774	Other
LILRA5	0.0677177	0.706638	0.0617228	0.414832	Other
LILRA6	0.218171	0.598071	0.144326	0.433857	Other
LILRB1	0.0642775	0.594313	0.0659247	0.314942	Other
LILRB2	0.14091	0.265234	0.0529916	0.524473	Other
LILRB4	0.0880479	0.660463	0.0296905	0.750249	Other
LILRB5	0.164219	0.521346	0.0879588	0.510034	Other
LIPF	-0.137725	0.635712	-0.0587712	0.630357	Other
LMNB1	0.109479	0.638387	-0.0418148	0.724751	Other
LMNB2	0.10083	0.397769	0.107055	0.102884	Other
LMOD1	0.0666884	0.806493	-0.0454183	0.615578	Other
LONP1	0.0423821	0.937403	0.318169	0.0686696	Other
LPA	0.131183	0.914326	-1.53256	0.000119017	Significant in validation
LPL	-0.129313	0.548408	0.0321359	0.765384	Other
LPO	0.0803023	0.836695	0.10817	0.452618	Other
LPP	-0.00133515	0.998981	-0.106407	0.509834	Other
LRCH4	-0.120536	0.908454	0.242696	0.412691	Other
LRFN2	-0.242153	0.33895	0.150306	0.294382	Other
LRG1	0.0477439	0.798583	-0.0287461	0.700845	Other
LRIG1	0.031185	0.925171	0.0315526	0.71272	Other
LRIG3	0.0371676	0.759454	0.0112068	0.81034	Other
LRP1	-0.0997527	0.610227	0.143401	0.0781272	Other
LRP11	0.0635956	0.751165	-0.00434724	0.95534	Other
LRPAP1	-0.0720122	0.805208	0.175522	0.134325	Other
LRRC25	0.0484303	0.896521	0.00366944	0.96575	Other
LRRC37A2	0.173474	0.355077	0.064303	0.52905	Other
LRRC59	0.0558886	0.914326	0.0228817	0.891199	Other
LRRFIP1	-0.00849626	0.974838	-0.178346	0.0491701	Significant in validation
LRRN1	-0.0395128	0.894872	0.0120386	0.8887	Other
LRTM2	-0.0401725	0.816135	-0.167903	0.00779024	Significant in validation
LSM1	-0.162009	0.568454	-0.0990234	0.548789	Other
LSP1	0.0905877	0.750892	-0.0197547	0.859034	Other
LTA	0.141845	0.307523	0.0107524	0.892438	Other
LTB	0.0949629	0.490537	-0.0917377	0.168681	Other
LTBP2	0.0554242	0.767243	0.00292159	0.969324	Other
LTBP3	0.128296	0.620654	0.20153	0.136501	Other
LTBR	0.096031	0.400014	0.0519399	0.439781	Other
LUZP2	0.0339952	0.914326	-0.172523	0.032926	Significant in validation
LXN	0.169611	0.337845	-0.146383	0.163318	Other
LY6D	0.0757201	0.672283	0.0219553	0.788309	Other
LY75	0.154289	0.213029	0.0244926	0.787291	Other
LY9	0.0798295	0.552864	0.144922	0.0422649	Significant in validation
LY96	0.064998	0.751165	0.143385	0.0555417	Other
LYN	-0.0574346	0.917448	-0.0114908	0.946257	Other
LYPD1	-0.00697361	0.99427	-0.0646246	0.67537	Other
LYPD3	0.142551	0.211288	1.95179e-05	0.999804	Other
LYPLA2	-0.180766	0.717289	-0.0619426	0.796122	Other
LYSMD3	-0.0174866	0.977947	-0.234558	0.201791	Other
LYVE1	0.0518068	0.734371	0.0386582	0.483899	Other
LYZL2	0.0561458	0.74789	-0.112511	0.185656	Other
LZTFL1	-0.0690982	0.894872	-0.0488585	0.751234	Other
M6PR	-0.0212589	0.932477	0.162669	0.167712	Other
MAD1L1	0.117837	0.478117	0.130932	0.126325	Other
MAEA	0.0283104	0.928027	-0.0793206	0.302635	Other
MAG	0.0502677	0.806493	-0.112294	0.111684	Other
MAMDC2	0.120445	0.354412	0.145811	0.0549963	Other
MAMDC4	0.0702772	0.90686	0.12421	0.457235	Other
MAN1A2	0.0804292	0.535437	-0.0957185	0.0810175	Other
MAN2B2	0.133349	0.634333	0.0561237	0.663958	Other
MANEAL	-0.0758764	0.795315	-0.0315375	0.748043	Other
MANF	0.0110866	0.993157	0.173304	0.456359	Other
MANSC1	0.0754672	0.589697	-0.0640411	0.355596	Other
MAP2K1	0.0135844	0.983053	0.0869303	0.623082	Other
MAP2K6	-0.117667	0.829445	-0.0854897	0.61769	Other
MAP4K5	-0.0985918	0.8919	0.15283	0.428613	Other
MAPK9	0.0935223	0.615928	0.00905876	0.929445	Other
MAPKAPK2	-0.0584004	0.909492	0.018736	0.891467	Other
MARCO	0.0831137	0.397769	0.079001	0.168962	Other
MARS1	-0.0991208	0.806493	-0.00849435	0.950753	Other
MASP1	0.0977334	0.265234	0.0786621	0.125985	Other
MATN2	0.100835	0.4046	0.0357321	0.62339	Other
MATN3	0.00698886	0.978627	-0.11633	0.0997812	Other
MAVS	-0.0166298	0.978627	0.00120643	0.994753	Other
MAX	-0.0443443	0.954276	0.160089	0.439458	Other
MB	0.0749509	0.871687	0.238274	0.0482722	Significant in validation
MBL2	-0.0756704	0.914326	0.14622	0.45614	Other
MCAM	-0.0199638	0.946672	0.146523	0.140535	Other
MCEMP1	-0.0268253	0.970812	-0.0600173	0.799996	Other
MCFD2	0.0279724	0.916109	-0.00889673	0.910751	Other
MDGA1	-0.0853813	0.862624	0.0348231	0.829067	Other
MDH1	0.0344437	0.907472	0.0858406	0.310422	Other
MDK	0.0787725	0.761178	0.0225429	0.813834	Other
MDM1	-0.124486	0.635712	-0.0999212	0.427545	Other
MECR	0.0357531	0.963538	0.367779	0.0867342	Other
MED18	-0.0346624	0.937403	0.00430019	0.973526	Other
MEGF10	0.036085	0.908934	-0.00836242	0.926793	Other
MEGF11	0.123615	0.356227	0.109312	0.168008	Other
MEGF9	-0.0340963	0.821666	-0.0484025	0.327782	Other
MELTF	-0.0388641	0.875668	-0.102904	0.166091	Other
MENT	-0.155983	0.0167472	-0.174093	0.000108658	Validated	MENT
MEP1A	0.0535869	0.914326	0.347701	0.0146291	Significant in validation
MEP1B	0.0329183	0.965897	0.038706	0.885067	Other
MEPE	0.0815891	0.568454	-0.0363277	0.536992	Other
MERTK	0.00180305	0.994863	-0.112955	0.0646427	Other
MESD	-0.0703283	0.925171	0.0168799	0.936847	Other
MET	-0.00167121	0.99427	-0.0946382	0.046253	Significant in validation
METAP1D	-0.0727382	0.900045	0.0558373	0.726697	Other
METAP2	0.0698495	0.887384	0.149299	0.243351	Other
MFAP3	0.14226	0.534975	0.0138913	0.924529	Other
MFAP4	0.181075	0.0856081	0.207451	0.00668487	Significant in validation
MFAP5	0.117441	0.496287	0.0340953	0.714627	Other
MFGE8	0.0994715	0.645691	-0.0160609	0.862474	Other
MGLL	-0.0667791	0.909492	0.00688926	0.966413	Other
MGMT	-0.0430775	0.956848	0.11747	0.582136	Other
MIA	0.0039591	0.991664	-0.0705955	0.425271	Other
MICALL2	-0.0181502	0.970812	-0.0241483	0.864441	Other
MICB_MICA	0.540437	0.478117	-0.467367	0.153929	Other
MIF	0.0320297	0.954276	0.0622645	0.709155	Other
MILR1	0.0903504	0.751165	0.086792	0.439317	Other
MINDY1	-0.141394	0.806493	-0.11211	0.541944	Other
MINK1	-0.124462	0.857451	0.0752362	0.723847	Other
MITD1	-0.134419	0.805208	-0.0801478	0.648969	Other
MKI67	0.144611	0.41511	-0.00863829	0.931056	Other
MLN	0.176689	0.717289	-0.47969	0.0180561	Significant in validation
MME	0.351726	0.193974	0.292391	0.0756562	Other
MMP1	-0.180137	0.710796	-0.161817	0.402938	Other
MMP10	0.0488642	0.908934	0.0397532	0.751339	Other
MMP12	0.122971	0.717289	0.141211	0.25518	Other
MMP13	0.0805673	0.873584	0.0692245	0.647635	Other
MMP3	-0.0149494	0.965897	0.0546816	0.654008	Other
MMP7	-0.0117153	0.977947	0.126649	0.331169	Other
MMP8	0.141037	0.779485	-0.144829	0.382604	Other
MMP9	0.141027	0.60556	-0.156795	0.243487	Other
MN1	-0.0135563	0.978627	-0.218007	0.205261	Other
MNDA	0.216312	0.488362	-0.162803	0.296007	Other
MOCS2	-0.0311321	0.925171	0.0193044	0.823971	Other
MOG	-0.0296807	0.914326	-0.207887	0.00500132	Significant in validation
MORC3	-0.0116589	0.956777	0.0271547	0.690835	Other
MPHOSPH8	-0.0984941	0.806493	0.0578485	0.657341	Other
MPI	0.0627187	0.909492	0.0445411	0.758538	Other
MPIG6B	0.08402	0.887384	0.111898	0.485134	Other
MPO	0.2459	0.122135	0.0728687	0.528257	Other
MPRIP	-0.111041	0.515588	-0.0767963	0.337282	Other
MRC1	0.0211724	0.914326	0.038805	0.561965	Other
MRI1	0.163832	0.626915	0.0422258	0.776616	Other
MSLN	0.112845	0.816135	-0.0693239	0.65142	Other
MSMB	-0.0472278	0.924178	-0.00298452	0.98358	Other
MSR1	0.0662735	0.821666	0.210335	0.0402971	Significant in validation
MSRA	0.0492473	0.927121	-0.00124847	0.993698	Other
MST1	-0.0680595	0.859512	-0.038764	0.770984	Other
MSTN	0.0391307	0.916167	-0.15232	0.21353	Other
MTDH	-0.0406003	0.956848	0.0432266	0.858362	Other
MTHFSD	-0.217443	0.609021	-0.127401	0.534454	Other
MTPN	-0.0533858	0.857349	0.0680724	0.433849	Other
MTSS1	-0.129488	0.798461	-0.084985	0.62832	Other
MTSS2	-0.129783	0.806493	-0.0579491	0.736377	Other
MTUS1	0.180157	0.320559	0.139214	0.193497	Other
MUC13	0.180011	0.33895	0.102128	0.388443	Other
MUC16	-0.0738486	0.920696	-0.218825	0.273995	Other
MUC2	-0.155958	0.806493	0.582815	0.00887356	Significant in validation
MVK	0.177776	0.644198	0.269507	0.132476	Other
MXRA8	-0.0244326	0.914326	-0.226038	0.00146298	Significant in validation
MYBPC1	0.176201	0.772062	0.303838	0.139931	Other
MYBPC2	0.0911793	0.910558	0.373891	0.0429375	Significant in validation
MYCBP2	0.0377141	0.944248	0.0142751	0.927569	Other
MYDGF	0.0864726	0.894872	-0.0262604	0.8886	Other
MYH9	0.0341999	0.932477	-0.0159684	0.916002	Other
MYL3	0.308424	0.352671	0.355999	0.0658688	Other
MYL4	0.201947	0.299686	0.0292612	0.804978	Other
MYLPF	0.0784908	0.901515	0.336689	0.0417472	Significant in validation
MYO9B	-0.0637527	0.916327	0.0571187	0.744422	Other
MYOC	0.224161	0.175459	0.198964	0.055026	Other
MYOM3	0.121695	0.863274	0.30055	0.184188	Other
MZB1	0.089822	0.779485	0.293204	0.0105382	Significant in validation
NAA10	-0.10495	0.831247	0.0507848	0.756628	Other
NAA80	-0.0826913	0.920696	-0.0712857	0.770523	Other
NAAA	-0.0108029	0.978881	-0.082406	0.540241	Other
NACC1	-0.0671091	0.812906	0.0857183	0.410242	Other
NADK	0.0503274	0.925535	0.0536805	0.759603	Other
NAGA	0.100608	0.51229	0.0229186	0.786703	Other
NAGK	-0.0436911	0.932254	0.0637739	0.675356	Other
NAGPA	0.0496776	0.635712	-0.00930912	0.843314	Other
NAMPT	0.140065	0.831247	0.179577	0.441699	Other
NAP1L4	-0.000948925	0.998981	-0.0143948	0.852615	Other
NAPRT	0.136241	0.355077	0.124319	0.153387	Other
NBL1	0.0765016	0.493374	-0.055027	0.379437	Other
NBN	0.0780745	0.806493	-0.0533433	0.591289	Other
NCAM1	-0.0813266	0.724142	0.00100205	0.991936	Other
NCAM2	0.0388439	0.82369	-0.0693546	0.300601	Other
NCAN	0.0476367	0.866636	-0.260383	0.00665366	Significant in validation
NCF2	-0.0783858	0.932477	-0.00440223	0.987894	Other
NCK2	-0.103916	0.87654	0.0370694	0.850062	Other
NCR1	0.196374	0.128611	0.0593644	0.480733	Other
NCR3LG1	0.106255	0.490537	0.0543434	0.458592	Other
NCS1	0.000441086	0.998981	0.00307064	0.966487	Other
NDRG1	0.178244	0.517293	0.00781429	0.957295	Other
NDUFA5	0.0356883	0.887384	0.0241003	0.749342	Other
NDUFB7	-0.0322097	0.947417	-0.229116	0.157469	Other
NDUFS6	0.418097	0.175459	0.0519635	0.766189	Other
NEB	0.0519145	0.909492	0.172414	0.0920526	Other
NECAP2	0.0587493	0.916167	-0.0307637	0.854998	Other
NECTIN1	0.0701044	0.542216	0.0511248	0.432084	Other
NECTIN2	0.105839	0.33895	0.0072124	0.912424	Other
NECTIN4	0.0617491	0.724142	-0.0122751	0.861047	Other
NEDD4L	0.0795047	0.779485	0.00546552	0.960717	Other
NEDD9	-0.109122	0.904495	0.0429852	0.870616	Other
NEFL	0.222802	0.166293	-0.0187842	0.853719	Other
NEK7	-0.0900086	0.806493	-0.111924	0.369228	Other
NELL1	0.0596641	0.829445	-0.0554118	0.541979	Other
NELL2	0.029374	0.900502	0.00813979	0.917525	Other
NEO1	-0.00596938	0.974159	-0.0539504	0.247282	Other
NEXN	-0.0496534	0.925171	0.074449	0.642644	Other
NFASC	0.166005	0.0446538	0.113337	0.0665698	Significant in discovery
NFATC1	-0.0768554	0.887384	-0.101817	0.492142	Other
NFATC3	0.103348	0.806493	0.121976	0.484261	Other
NFE2	-0.0564134	0.914326	-0.0583604	0.708081	Other
NFIC	-0.0198674	0.956777	0.206984	0.0731566	Other
NFKB1	-0.0489797	0.914866	-0.0604468	0.651326	Other
NFKB2	0.103962	0.672283	0.0882663	0.344322	Other
NFKBIE	0.048125	0.922839	0.0848096	0.524126	Other
NFU1	-0.0956094	0.894872	0.0501594	0.812296	Other
NFX1	0.135076	0.71812	0.0221847	0.881845	Other
NFYA	0.109858	0.754883	0.0753512	0.607185	Other
NGFR	0.00388003	0.986198	-0.00973989	0.911269	Other
NGRN	0.0564845	0.604951	0.0734455	0.182793	Other
NHLRC3	0.0258797	0.914326	0.0649499	0.35973	Other
NID1	0.0817792	0.751165	0.160746	0.117071	Other
NID2	0.218194	0.45904	0.174111	0.294686	Other
NINJ1	0.104616	0.77268	0.215913	0.0228243	Significant in validation
NIT1	-0.0354006	0.916327	0.0659319	0.497514	Other
NIT2	0.0384076	0.943586	0.133154	0.435382	Other
NLGN1	0.231923	0.340547	-0.0801691	0.587997	Other
NME3	-0.0598544	0.636938	0.142499	0.0587867	Other
NMI	0.0680534	0.900045	-0.0225885	0.891689	Other
NMNAT1	0.143787	0.56676	0.144862	0.208297	Other
NMT1	0.0731427	0.905827	-0.0411492	0.798692	Other
NOMO1	0.0952516	0.310728	0.09488	0.057245	Other
NOP56	-0.00040916	0.998981	-0.194182	0.378856	Other
NOS1	0.125634	0.754579	0.202959	0.100424	Other
NOS2	0.0761067	0.821666	0.0933105	0.470787	Other
NOS3	0.307831	0.188194	0.117945	0.313651	Other
NOTCH1	0.0349306	0.724142	-0.00341325	0.93705	Other
NOTCH2	-0.0576198	0.635712	0.0197648	0.683481	Other
NOTCH3	0.119624	0.397769	0.105967	0.183057	Other
NPC2	0.148676	0.18728	-0.0292897	0.681613	Other
NPDC1	0.166111	0.139511	-0.0195829	0.787574	Other
NPHS1	0.0349639	0.908189	-0.107486	0.184501	Other
NPL	0.0870621	0.794368	0.070628	0.51755	Other
NPM1	0.138601	0.672283	-0.0108036	0.921039	Other
NPPB	0.243356	0.798583	0.217847	0.461311	Other
NPPC	0.173434	0.307752	-0.136612	0.186386	Other
NPR1	0.0762188	0.724142	-0.06643	0.456977	Other
NPTN	-0.25832	0.467951	0.111191	0.572264	Other
NPTX1	0.0257406	0.932477	0.0266126	0.806433	Other
NPTX2	0.0406397	0.871687	-0.00897837	0.907161	Other
NPTXR	0.0612287	0.796629	-0.122613	0.128795	Other
NPY	0.16828	0.609021	-0.204759	0.181775	Other
NRCAM	0.0694144	0.635712	0.067093	0.306805	Other
NRGN	-0.0421852	0.932477	-0.0834276	0.589797	Other
NRP1	0.128432	0.33143	0.226285	0.00571347	Significant in validation
NRP2	0.0773002	0.594313	0.0317135	0.651434	Other
NSFL1C	0.0898471	0.816135	-0.0425002	0.742783	Other
NT5C	0.0196347	0.965897	-0.0798634	0.612544	Other
NT5C1A	0.107103	0.40849	0.139203	0.0473928	Significant in validation
NT5C3A	-0.0513603	0.932477	-0.0538666	0.743484	Other
NT5E	0.0617901	0.871687	-0.121669	0.307905	Other
NTF3	0.144549	0.346738	0.00225988	0.982048	Other
NTF4	0.00184762	0.998077	0.113833	0.298185	Other
NTproBNP	0.130368	0.831947	0.269365	0.178558	Other
NTRK2	0.0412945	0.798461	0.0435875	0.442572	Other
NTRK3	-0.0314719	0.843587	-0.0330752	0.527287	Other
NUB1	-0.0732271	0.904461	-0.00360847	0.982148	Other
NUCB2	0.0451035	0.871687	-0.0224292	0.758061	Other
NUDC	-0.0306624	0.932477	-0.000155655	0.998829	Other
NUDT15	0.0271212	0.932477	-0.084944	0.445721	Other
NUDT16	-0.0892552	0.902455	-0.094572	0.64732	Other
NUDT5	0.129311	0.52516	0.10094	0.301199	Other
NUMB	-0.101128	0.86697	-0.0208593	0.907793	Other
NUP50	0.00154379	0.998077	0.106552	0.221931	Other
NXPH1	0.0315604	0.907472	-0.0882494	0.311069	Other
NXPH3	0.0555409	0.751571	-0.138558	0.0277978	Significant in validation
OBP2B	-0.0341416	0.934291	-0.208355	0.124018	Other
OCLN	0.179543	0.276132	0.187838	0.0475963	Significant in validation
ODAM	0.0853958	0.821666	-0.235028	0.115277	Other
OGA	-0.0474553	0.908454	-0.116352	0.282255	Other
OGFR	0.0653621	0.82369	-0.0432027	0.644208	Other
OGN	0.099494	0.615928	0.0411898	0.664837	Other
OLFM4	0.0732268	0.925535	-0.321386	0.19564	Other
OLR1	0.042543	0.932477	-0.21202	0.12638	Other
OMD	0.100345	0.699356	0.117579	0.273205	Other
OMG	0.112429	0.767966	-0.186928	0.130536	Other
OPHN1	-0.250506	0.541184	-0.0194046	0.917483	Other
OPLAH	0.0166152	0.965897	0.0776004	0.515082	Other
OPTC	0.0542353	0.859554	-0.0705948	0.432587	Other
ORM1	0.0213631	0.8919	0.0492485	0.232433	Other
OSCAR	0.116811	0.403856	0.0611689	0.453059	Other
OSM	0.185486	0.59241	-0.185563	0.243421	Other
OSMR	0.00132226	0.998077	0.152387	0.0141503	Significant in validation
OTOA	0.0174451	0.965897	0.131442	0.266718	Other
OTUD6B	-0.0607471	0.894872	-0.0326592	0.80125	Other
OTUD7B	-0.00477057	0.99427	-0.0439782	0.706851	Other
OXCT1	0.0738118	0.869859	0.205127	0.125519	Other
OXT	0.321424	0.638558	-0.317407	0.334972	Other
P4HB	0.100375	0.585876	-0.0772286	0.367079	Other
PACS2	-0.015009	0.974838	0.00780927	0.958305	Other
PADI2	0.137816	0.806493	0.163234	0.358771	Other
PADI4	-0.0080142	0.986198	0.0286086	0.828586	Other
PAEP	-0.0600658	0.939107	0.277213	0.269048	Other
PAFAH2	0.0265669	0.946672	0.0782848	0.530453	Other
PAG1	0.0688781	0.908934	0.190228	0.25475	Other
PAGR1	-0.010495	0.985107	0.0624863	0.696655	Other
PAIP2B	-0.045684	0.908934	-0.0959893	0.436032	Other
PAK4	-0.0588752	0.916167	-0.0428793	0.791994	Other
PALM	0.0282478	0.914326	0.0107716	0.883465	Other
PALM2	0.190896	0.197473	0.275656	0.0035145	Significant in validation
PAM	0.108309	0.320559	0.0738919	0.273082	Other
PAMR1	0.182838	0.0355735	0.0866442	0.155549	Significant in discovery
PAPPA	0.000539141	0.998981	-0.221917	0.0767857	Other
PARK7	0.0412163	0.914326	0.0192565	0.85536	Other
PARP1	0.145921	0.784747	0.119118	0.524432	Other
PAXX	0.0520302	0.887384	0.00348658	0.972891	Other
PBLD	0.0955646	0.746765	0.206199	0.0768427	Other
PBXIP1	-0.000125966	0.998981	-0.0764543	0.149353	Other
PCARE	0.0734597	0.900045	-0.0885834	0.558855	Other
PCBD1	0.231513	0.126359	0.132238	0.202583	Other
PCBP2	-0.0640875	0.914326	-0.0988685	0.549443	Other
PCDH1	0.000848611	0.998077	-0.0320695	0.398383	Other
PCDH12	0.0981336	0.336131	0.0136156	0.775038	Other
PCDH17	0.217261	0.0887103	0.26255	0.00502268	Significant in validation
PCDH7	0.0347806	0.8919	-0.048256	0.481776	Other
PCDH9	0.117683	0.396869	0.0921654	0.20259	Other
PCDHB15	0.0791476	0.724142	0.172688	0.112876	Other
PCNA	-0.124943	0.717289	0.39512	0.0068205	Significant in validation
PCOLCE	0.085321	0.750283	0.0187274	0.866315	Other
PCSK7	0.100526	0.549378	0.0593096	0.382111	Other
PCSK9	0.0648853	0.871687	0.0182514	0.890649	Other
PCYT2	0.0654764	0.904461	0.153021	0.29688	Other
PDAP1	-0.063533	0.920696	-0.182988	0.321365	Other
PDCD1	0.181191	0.298744	0.100864	0.261907	Other
PDCD1LG2	0.105304	0.397385	-0.0757775	0.337127	Other
PDCD5	0.0669469	0.887384	-0.0426873	0.738449	Other
PDCD6	-0.120789	0.77268	0.0564185	0.636515	Other
PDE4D	-0.115682	0.809454	0.0742012	0.667411	Other
PDE5A	-0.140774	0.767721	0.0268802	0.87462	Other
PDGFA	0.136337	0.724142	0.0364654	0.797702	Other
PDGFB	0.153537	0.73274	0.0983612	0.557054	Other
PDGFC	0.156441	0.186459	-0.0489926	0.473833	Other
PDGFRA	0.0989972	0.310728	0.026036	0.682927	Other
PDGFRB	0.00294177	0.99427	0.0842969	0.24305	Other
PDIA3	0.0351736	0.871687	-0.0306001	0.638987	Other
PDIA4	0.0161702	0.971418	-0.00168592	0.990666	Other
PDLIM5	-0.185334	0.74789	-0.123097	0.55	Other
PDLIM7	-0.0252936	0.974977	-0.0466636	0.855361	Other
PDP1	-0.0532036	0.925535	-0.0643138	0.715546	Other
PDRG1	-0.0474991	0.904461	-0.00629409	0.959293	Other
PDZD2	0.00864079	0.981225	-0.0164381	0.88183	Other
PDZK1	0.242651	0.110423	0.210268	0.0692128	Other
PEAR1	0.093762	0.203538	0.0086522	0.877035	Other
PEBP1	0.122048	0.635712	0.0140415	0.902336	Other
PECAM1	0.0510222	0.755577	-0.0227176	0.739435	Other
PENK	0.0243108	0.911117	-0.0272129	0.684163	Other
PEPD	0.000246774	0.998981	-0.0889547	0.169894	Other
PER3	0.0423467	0.956848	0.312711	0.174201	Other
PF4	0.186703	0.635712	-0.0440134	0.805159	Other
PFDN6	0.00534585	0.99427	-0.0437926	0.728886	Other
PFKFB2	0.0359506	0.961787	-0.0292653	0.882225	Other
PGA4	-0.231035	0.344968	-0.0291928	0.850099	Other
PGD	0.0242123	0.961826	0.0697288	0.624128	Other
PGF	0.121485	0.139511	0.0390573	0.510184	Other
PGLYRP1	0.0762592	0.779485	-0.146177	0.14479	Other
PGLYRP2	0.0122682	0.954276	-0.110639	0.0660305	Other
PGLYRP4	0.00558047	0.99427	0.0153385	0.908545	Other
PHACTR2	-0.0430234	0.956848	-0.0100964	0.962975	Other
PHLDB1	0.0287667	0.932477	-0.0410499	0.718868	Other
PHLDB2	0.278906	0.432331	-0.130737	0.529902	Other
PHOSPHO1	0.0876864	0.517293	0.0763667	0.170686	Other
PHYKPL	-0.00746769	0.975628	0.0144867	0.855301	Other
PI16	0.0293125	0.887384	0.0202387	0.721555	Other
PI3	0.203023	0.260363	0.100676	0.396321	Other
PIBF1	-0.0397856	0.936284	-0.0397288	0.816085	Other
PIGR	0.0636073	0.805208	0.027555	0.737862	Other
PIK3AP1	0.114433	0.798583	-0.0737212	0.637195	Other
PIK3IP1	0.133408	0.151884	0.000440529	0.994163	Other
PIKFYVE	0.0299038	0.959616	-0.0606696	0.710826	Other
PILRA	0.147912	0.355077	0.124128	0.154685	Other
PILRB	0.0906369	0.766446	0.149716	0.204465	Other
PINLYP	0.191854	0.488362	0.00635326	0.962886	Other
PKD1	0.0172955	0.932066	-0.0368592	0.562061	Other
PKD2	-0.0437891	0.923491	0.138031	0.332336	Other
PKLR	0.196723	0.342055	0.035295	0.75792	Other
PKN3	0.111103	0.796629	-0.149098	0.31837	Other
PLA2G10	-0.0666434	0.87654	-0.291203	0.0184231	Significant in validation
PLA2G15	0.117141	0.257978	0.150165	0.0127142	Significant in validation
PLA2G1B	0.0541149	0.871687	0.0377674	0.712439	Other
PLA2G2A	0.281828	0.199166	0.182465	0.174091	Other
PLA2G4A	-0.0609678	0.914326	0.00624508	0.969748	Other
PLA2G7	-0.0643092	0.725647	-0.204999	0.00213443	Significant in validation
PLAT	0.232036	0.348421	0.0243168	0.88418	Other
PLAU	0.0841825	0.495547	0.0294076	0.698624	Other
PLAUR	0.0976658	0.557837	-0.00956595	0.90224	Other
PLB1	-0.0976994	0.806493	-0.182999	0.23941	Other
PLCB2	-0.163556	0.813811	0.115623	0.625125	Other
PLEKHO1	-0.0564559	0.909492	0.102048	0.470193	Other
PLG	-0.0198416	0.907571	-0.0607976	0.269483	Other
PLIN1	0.133953	0.30894	0.150793	0.0513927	Other
PLIN3	0.0424432	0.909492	0.0820551	0.429562	Other
PLPBP	0.0237482	0.965897	-0.00975192	0.947603	Other
PLSCR3	0.009429	0.976048	0.0657452	0.52209	Other
PLTP	-0.034858	0.908934	-0.187898	0.0349556	Significant in validation
PLXDC1	0.0904732	0.459023	-0.0486792	0.392551	Other
PLXDC2	0.154928	0.183683	-0.0492145	0.511673	Other
PLXNA4	-0.103026	0.863797	-0.00775962	0.966091	Other
PLXNB2	0.0775643	0.44595	0.0851539	0.139631	Other
PLXNB3	0.00721232	0.978627	-0.010518	0.903925	Other
PM20D1	0.419314	0.716001	-0.46182	0.322028	Other
PMCH	0.020741	0.961826	-0.116172	0.538027	Other
PMM2	-0.128819	0.759454	-0.0038713	0.980249	Other
PMS1	0.0910903	0.758754	0.157572	0.159735	Other
PMVK	-0.00667954	0.996593	0.137169	0.489798	Other
PNLIP	0.222508	0.347797	0.240047	0.08882	Other
PNLIPRP1	0.286328	0.363386	0.0269799	0.887521	Other
PNLIPRP2	0.644241	0.663315	0.453168	0.496612	Other
PNMA1	0.0134121	0.978881	0.0654599	0.713274	Other
PNMA2	-0.0511531	0.857078	-0.000497288	0.995539	Other
PODXL	0.040659	0.752628	0.0153812	0.646577	Other
PODXL2	-0.011891	0.954276	-0.027173	0.692514	Other
POF1B	0.102023	0.672283	-0.0685246	0.498159	Other
POLR2F	0.0832386	0.818726	0.0934258	0.451832	Other
POMC	0.198878	0.5738	0.0683303	0.720472	Other
PON1	0.0172054	0.932477	-0.0368408	0.548385	Other
PON2	0.147983	0.320559	0.0876289	0.289534	Other
PON3	-0.0705919	0.772062	-0.181781	0.00413773	Significant in validation
POSTN	0.0863743	0.684069	0.15362	0.110868	Other
PPBP	0.0681452	0.905827	0.0198911	0.903354	Other
PPCDC	0.0761164	0.751165	-0.015698	0.85571	Other
PPIB	-0.0250533	0.965897	0.0613735	0.724451	Other
PPIF	-0.0668931	0.871687	0.0477398	0.761576	Other
PPL	0.114086	0.33418	-0.000182841	0.997863	Other
PPM1F	-0.028463	0.932477	0.0416834	0.688836	Other
PPME1	0.0935145	0.806493	-0.0982992	0.443048	Other
PPP1CC	-0.0836046	0.864952	-0.135143	0.345911	Other
PPP1R12A	0.0435116	0.946672	0.0235375	0.909484	Other
PPP1R12B	-0.194172	0.83517	0.146241	0.631771	Other
PPP1R14A	-0.0448065	0.927121	-0.0114133	0.931024	Other
PPP1R14D	0.0559109	0.908934	-0.0989608	0.513775	Other
PPP1R2	0.000598121	0.998981	0.0419655	0.773243	Other
PPP1R9B	-0.0513961	0.932477	0.109836	0.576452	Other
PPP2R5A	-0.0846835	0.917439	0.367704	0.130577	Other
PPP3R1	-0.0615577	0.806493	0.0714768	0.429716	Other
PPT1	0.041707	0.932477	-0.000483971	0.997382	Other
PPY	0.28596	0.363386	-0.102911	0.593421	Other
PQBP1	0.217663	0.213029	-0.0118931	0.911926	Other
PRAP1	0.207166	0.0887103	0.0637971	0.428009	Other
PRC1	0.0690725	0.806493	-0.176885	0.0896222	Other
PRCP	0.109233	0.351136	0.12825	0.0369735	Significant in validation
PRDX1	-0.0958527	0.890953	-0.290379	0.127099	Other
PRDX2	0.18989	0.0887103	-0.0379839	0.654945	Other
PRDX5	-0.0421234	0.925535	-0.120205	0.339774	Other
PRDX6	-0.0105464	0.993157	-0.263325	0.279433	Other
PRELP	0.0394157	0.805208	0.021497	0.673381	Other
PRG2	0.148218	0.52516	-0.00138721	0.99051	Other
PRG3	0.0689007	0.859316	0.0230309	0.838652	Other
PRKAB1	-0.0540018	0.88668	0.00779624	0.941548	Other
PRKAR1A	0.0180879	0.974159	0.0456029	0.803215	Other
PRKAR2A	0.0333017	0.944056	0.317013	0.0149916	Significant in validation
PRKD2	-0.0747468	0.74789	-0.0113292	0.880514	Other
PRKG1	-0.131132	0.859554	-0.13317	0.570972	Other
PRKRA	0.206635	0.44595	-0.00085622	0.99559	Other
PRL	0.0590858	0.914326	0.0949141	0.561664	Other
PRND	0.159802	0.541184	-0.0839147	0.550555	Other
PROC	-0.0423677	0.871687	-0.0639371	0.402147	Other
PROCR	0.00544012	0.985342	-0.0857383	0.300777	Other
PROK1	-0.153051	0.448961	-0.0311584	0.798174	Other
PROS1	0.011909	0.943586	-0.0425577	0.444775	Other
PRR4	-0.117063	0.78821	-0.0803638	0.59724	Other
PRRT3	0.0402735	0.904461	-0.24623	0.00798363	Significant in validation
PRSS2	0.21301	0.370297	0.200413	0.135586	Other
PRSS22	0.0743762	0.635712	0.116507	0.221394	Other
PRSS27	0.178466	0.18099	-0.0217849	0.788391	Other
PRSS53	0.0787698	0.746765	-0.196199	0.0359149	Significant in validation
PRSS8	0.177785	0.30368	0.0864211	0.364011	Other
PRTFDC1	-0.165601	0.806493	-0.0331879	0.882168	Other
PRTG	0.079085	0.635712	0.0823291	0.140301	Other
PRTN3	0.130974	0.495547	0.0389801	0.725988	Other
PRUNE2	0.0575665	0.806493	0.077401	0.399383	Other
PSAP	0.100874	0.307752	-0.0163933	0.778072	Other
PSAPL1	-0.0163985	0.965897	-0.00578328	0.958368	Other
PSCA	0.599508	0.594313	-0.609302	0.272966	Other
PSG1	0.0295558	0.965897	-0.0394112	0.864218	Other
PSIP1	0.0828657	0.772062	-0.0270979	0.763924	Other
PSMD5	0.178101	0.307752	0.279704	0.0553031	Other
PSMD9	0.176055	0.369915	-0.0528049	0.612113	Other
PSME1	0.0546059	0.806493	-0.0114909	0.877313	Other
PSME2	0.115635	0.362887	0.0273479	0.684497	Other
PSMG3	0.141756	0.403856	-0.0397222	0.648579	Other
PSMG4	0.258648	0.13182	0.0424137	0.700977	Other
PSPN	0.305917	0.362887	0.142638	0.460179	Other
PSTPIP2	-0.161857	0.759454	-0.231707	0.219057	Other
PTEN	0.03473	0.946672	0.121899	0.373015	Other
PTGDS	0.0910408	0.620468	0.0885028	0.274009	Other
PTGES2	0.0124301	0.978627	0.247307	0.0928487	Other
PTGR1	0.428098	0.0703902	0.155285	0.404627	Other
PTH	0.256276	0.470961	-0.287215	0.0920435	Other
PTH1R	-0.00462721	0.989221	-0.0558482	0.495918	Other
PTK7	0.0662784	0.818726	-0.121291	0.10632	Other
PTN	0.179017	0.604951	0.0420438	0.761369	Other
PTP4A3	0.339975	0.0212897	0.10947	0.268271	Significant in discovery
PTPN1	-0.0688325	0.909492	0.0348103	0.836657	Other
PTPN6	-0.0676549	0.902455	0.0455009	0.763111	Other
PTPRB	0.095937	0.526955	-0.0472682	0.55876	Other
PTPRC	0.106653	0.253627	0.080571	0.180281	Other
PTPRF	0.0238016	0.914326	-0.0803247	0.267971	Other
PTPRH	0.162478	0.528783	0.0826742	0.523271	Other
PTPRK	0.0407162	0.767243	0.0777639	0.0885564	Other
PTPRM	0.0957195	0.299585	-0.0235399	0.659162	Other
PTPRN2	0.0279272	0.914326	-0.15769	0.0335627	Significant in validation
PTPRR	0.0338673	0.908934	-0.207177	0.010429	Significant in validation
PTPRS	0.0209596	0.914326	-0.0357267	0.521518	Other
PTPRZ1	0.0294334	0.914326	-0.101429	0.222079	Other
PTRHD1	-0.034129	0.934291	-0.0458744	0.722303	Other
PTS	0.19434	0.409288	0.253762	0.0763598	Other
PTTG1	-0.00339487	0.99427	-0.172038	0.152596	Other
PTX3	0.149253	0.403426	-0.0558225	0.576437	Other
PVALB	0.176811	0.767483	-0.22765	0.288707	Other
PVR	0.121741	0.397769	0.127075	0.0635342	Other
PXDNL	0.0767574	0.79193	-0.101905	0.332943	Other
PXN	0.105102	0.887384	0.161405	0.456349	Other
PYDC1	-0.0120721	0.970812	-0.115671	0.23997	Other
PYY	0.353653	0.186479	0.0397189	0.832608	Other
QDPR	0.125987	0.417575	0.0604679	0.481158	Other
QPCT	0.0569251	0.755577	0.0280503	0.692313	Other
QSOX1	0.0801276	0.45904	0.0794429	0.0750537	Other
RAB10	0.0667312	0.857078	-0.0829429	0.524004	Other
RAB11FIP3	-0.0177307	0.978627	0.0316921	0.880256	Other
RAB27B	0.0756208	0.900045	0.0145847	0.930141	Other
RAB33A	-0.167477	0.58922	-0.0381396	0.806218	Other
RAB37	0.00127238	0.998981	-0.0425563	0.79667	Other
RAB39B	-0.216739	0.528893	-0.0499587	0.809269	Other
RAB44	-0.0677188	0.932477	0.00567605	0.981678	Other
RAB6A	-0.210921	0.397883	0.040055	0.760921	Other
RABEP1	-0.028975	0.934291	-0.141437	0.243665	Other
RABGAP1L	-0.0457702	0.911385	-0.109079	0.352837	Other
RAD23B	-0.00112354	0.998981	0.0666706	0.494606	Other
RALY	0.0247986	0.936307	0.00768577	0.94734	Other
RANBP1	0.0861075	0.750283	-0.106956	0.27149	Other
RARRES1	0.110182	0.500377	0.019976	0.773501	Other
RARRES2	0.0807614	0.806493	0.10851	0.322696	Other
RASSF2	0.103927	0.914326	0.17438	0.546109	Other
RBFOX3	0.156163	0.340547	0.222728	0.00583018	Significant in validation
RBKS	0.171435	0.429519	0.11282	0.354687	Other
RBM17	-0.0417169	0.932477	-0.0203213	0.890735	Other
RBM19	0.112661	0.750283	-0.140948	0.350483	Other
RBP2	0.130935	0.798461	0.116953	0.496063	Other
RBP5	0.31354	0.118345	0.305209	0.00791598	Significant in validation
RBP7	-0.120814	0.87654	-0.0665483	0.74696	Other
RBPMS2	-0.111708	0.871687	-0.0808048	0.680257	Other
RCC1	0.0646043	0.82369	0.075508	0.472273	Other
RECK	0.0522531	0.625451	-0.0326143	0.395968	Other
REG1A	0.0169088	0.965897	0.0520489	0.686107	Other
REG1B	0.0630022	0.886376	0.00206515	0.98708	Other
REG3A	-0.0685331	0.904461	-0.178446	0.27474	Other
REG3G	0.0546158	0.871687	-0.0447177	0.676111	Other
REG4	0.107935	0.647728	-0.0668021	0.527455	Other
RELT	0.127124	0.223909	0.0364345	0.574829	Other
REN	0.122256	0.751165	0.0462468	0.762106	Other
RET	0.1652	0.363386	0.143686	0.0922925	Other
RETN	0.0720999	0.796629	-0.122735	0.22875	Other
RGCC	-0.0533598	0.914326	0.138664	0.321794	Other
RGMA	0.0957027	0.448961	-0.0452182	0.508108	Other
RGMB	0.0576194	0.672283	-0.0606053	0.345091	Other
RGS10	-0.0941953	0.859316	-0.119221	0.425554	Other
RHOC	-0.147961	0.806493	0.0863132	0.667461	Other
RIDA	0.329282	0.0355735	0.265474	0.00962387	Validated	RIDA
RILP	-0.0135823	0.974159	-0.0229271	0.846784	Other
RILPL2	-0.127463	0.806493	-0.0706927	0.686191	Other
RIPK4	0.0492088	0.932477	0.313324	0.111258	Other
RLN1	-0.167175	0.577311	0.167377	0.337428	Other
RLN2	0.0671088	0.8919	0.230839	0.134505	Other
RNASE1	0.0977839	0.363386	0.170191	0.0183158	Significant in validation
RNASE10	0.110083	0.734371	0.0859677	0.500792	Other
RNASE3	0.416238	0.367002	-0.0180659	0.948609	Other
RNASE4	0.14616	0.155329	0.00347649	0.962356	Other
RNASE6	0.107649	0.32674	0.0347624	0.604492	Other
RNASEH2A	-0.0212964	0.954276	-0.0430522	0.706675	Other
RNASET2	0.0911242	0.361542	0.0143814	0.798325	Other
RNF149	0.0460765	0.826869	-0.0531649	0.452889	Other
RNF41	0.0892303	0.805208	-0.00894241	0.933318	Other
RNF43	0.121179	0.595153	-0.0521438	0.669921	Other
RNF5	-0.044291	0.925535	0.218801	0.121128	Other
ROBO1	0.129761	0.151884	0.0906449	0.13495	Other
ROBO2	0.0656029	0.496287	0.00263385	0.960185	Other
ROBO4	0.0641649	0.307752	-0.0590276	0.0737613	Other
ROR1	0.060532	0.706638	-0.0261307	0.702	Other
RP2	0.0142808	0.965746	0.0387469	0.673947	Other
RPL14	0.060165	0.894872	0.125716	0.361503	Other
RRAS	-0.107688	0.900045	-0.0613237	0.797393	Other
RRM2	0.0563823	0.880859	-0.0706728	0.538375	Other
RRM2B	0.0005027	0.998981	0.108926	0.459813	Other
RSPO1	-0.0145943	0.954899	-0.00131283	0.985387	Other
RSPO3	0.104783	0.493667	-0.0327213	0.603826	Other
RTBDN	0.0867632	0.478117	-0.142176	0.0321822	Significant in validation
RTN4IP1	-0.00468449	0.998077	0.118805	0.537604	Other
RTN4R	0.0986347	0.604951	0.101387	0.167723	Other
RUVBL1	-0.0219241	0.971418	0.1761	0.363804	Other
RWDD1	0.0294222	0.943586	0.0249026	0.845045	Other
S100A11	-0.00791347	0.993725	-0.000597789	0.997295	Other
S100A12	-0.0829053	0.867748	-0.013769	0.923078	Other
S100A13	-0.00284263	0.99427	0.0293052	0.644048	Other
S100A14	0.0536047	0.894872	-0.300542	0.0108338	Significant in validation
S100A16	-0.035844	0.932477	-0.113127	0.394122	Other
S100A3	0.0876103	0.640264	-0.0779355	0.440757	Other
S100A4	-0.00988753	0.978627	-0.0450673	0.682071	Other
S100G	0.0943156	0.806493	-0.0918734	0.480335	Other
S100P	0.136996	0.777811	0.00359494	0.983127	Other
SAA4	0.0379572	0.904461	-0.114428	0.135001	Other
SAFB2	-0.0523161	0.759454	-0.0184494	0.750946	Other
SAMD9L	-0.0524491	0.914326	0.0210385	0.876461	Other
SARG	-0.211892	0.635712	-0.112588	0.557526	Other
SART1	0.124562	0.594313	0.0142787	0.892547	Other
SAT2	0.0587606	0.904461	0.274446	0.10352	Other
SBSN	0.151984	0.175459	0.111971	0.105064	Other
SCAMP3	0.135823	0.754579	-0.111677	0.450715	Other
SCARA5	0.082906	0.580347	0.0497084	0.466958	Other
SCARB1	0.0634883	0.914866	-0.0827636	0.684711	Other
SCARB2	0.15071	0.166201	0.0703155	0.278138	Other
SCARF1	0.0433384	0.887384	0.0403202	0.614802	Other
SCARF2	0.121305	0.213029	0.0253453	0.732448	Other
SCG2	0.098057	0.604951	-0.127928	0.0954212	Other
SCG3	-0.0217983	0.925296	-0.15416	0.0618899	Other
SCGB1A1	0.144114	0.517293	-0.299574	0.0107706	Significant in validation
SCGB3A1	-0.0300664	0.902455	-0.259202	0.000221391	Significant in validation
SCGB3A2	0.00637483	0.99427	-0.166085	0.395315	Other
SCGN	0.0177301	0.965897	-0.0224269	0.844751	Other
SCLY	0.234286	0.254847	0.0906547	0.405809	Other
SCN4B	0.0399715	0.902455	-0.127371	0.147183	Other
SCPEP1	0.0346776	0.920696	-0.0320056	0.780232	Other
SCRG1	0.0986492	0.421189	-0.0379566	0.592828	Other
SCRIB	0.209603	0.478117	-0.0105444	0.9469	Other
SCRN1	0.189597	0.503722	-0.0707628	0.655851	Other
SCT	0.0188161	0.964818	-0.281366	0.0246221	Significant in validation
SDC1	0.111016	0.517293	0.0577109	0.534558	Other
SDC4	-0.00727891	0.986066	-0.0535868	0.616197	Other
SDCCAG8	-0.046067	0.936307	-0.155668	0.380801	Other
SDHB	0.0349976	0.932477	0.00217554	0.988416	Other
SDK2	0.0186634	0.936307	0.0592822	0.428738	Other
SEC31A	-0.0723829	0.887384	0.087805	0.540776	Other
SEL1L	0.0914942	0.434597	0.106285	0.16661	Other
SELE	0.258769	0.13182	0.129951	0.246202	Other
SELENOP	0.0271796	0.907472	-0.0855894	0.160482	Other
SELL	0.0248828	0.8898	0.0243773	0.661184	Other
SELP	0.0470182	0.908934	-0.026649	0.812764	Other
SELPLG	0.0645313	0.746458	-0.0581152	0.300317	Other
SEMA3F	0.1348	0.151884	0.0165473	0.785131	Other
SEMA3G	0.0964172	0.671886	0.172093	0.0856974	Other
SEMA4C	0.0057466	0.982065	0.0039969	0.956058	Other
SEMA4D	-0.0113285	0.958542	-0.0425962	0.507005	Other
SEMA6C	0.0619815	0.643167	-0.0281277	0.669706	Other
SEMA7A	0.127017	0.166293	0.114833	0.0569326	Other
SEPTIN3	-0.112116	0.821666	-0.0618598	0.68887	Other
SEPTIN8	0.0701466	0.677063	0.0678533	0.335082	Other
SEPTIN9	0.0208397	0.914326	0.0203461	0.743574	Other
SERPINA11	-0.0254724	0.932477	-0.00558626	0.955912	Other
SERPINA12	0.178277	0.834216	0.20835	0.396665	Other
SERPINA3	-0.0273255	0.784718	-0.0092171	0.805296	Other
SERPINA4	-0.0344623	0.806493	0.00479281	0.924928	Other
SERPINA5	0.0480014	0.876554	0.108716	0.16049	Other
SERPINA6	0.000654936	0.998981	-0.032248	0.493033	Other
SERPINA7	0.0425758	0.73751	0.0290159	0.461921	Other
SERPINA9	0.194083	0.635267	0.423504	0.00829486	Significant in validation
SERPINB1	0.126625	0.831247	0.0980714	0.60839	Other
SERPINB5	0.159839	0.746765	-0.0531984	0.74048	Other
SERPINB6	-0.030856	0.925945	0.0322543	0.750916	Other
SERPINB8	0.104127	0.871687	0.185362	0.300414	Other
SERPINB9	-0.0422938	0.887384	0.00969227	0.899814	Other
SERPINC1	-0.0247812	0.806493	-0.078294	0.0196935	Significant in validation
SERPIND1	-0.0104017	0.965897	-0.0526811	0.434886	Other
SERPINE1	0.301378	0.213029	0.232979	0.110469	Other
SERPINE2	0.101677	0.821666	0.0811367	0.603602	Other
SERPINF1	0.0843614	0.13182	0.01658	0.593287	Other
SERPINF2	0.018415	0.871687	-0.0500649	0.0810749	Other
SERPING1	-0.00412145	0.974977	-0.0617138	0.0842202	Other
SERPINH1	0.209973	0.767721	-0.210914	0.42528	Other
SERPINI1	-0.00440676	0.991065	0.0608143	0.443751	Other
SERPINI2	0.0324733	0.932477	0.333981	0.00622682	Significant in validation
SETMAR	0.0936387	0.496287	0.0691181	0.303093	Other
SEZ6	0.0180191	0.932477	-0.00702084	0.923127	Other
SEZ6L	0.0312414	0.87794	-0.0740219	0.297369	Other
SEZ6L2	0.0218003	0.925296	0.0663243	0.266651	Other
SF3B4	0.094395	0.887759	0.0400114	0.822606	Other
SFRP1	-0.00291857	0.996604	0.00624722	0.947762	Other
SFRP4	0.124578	0.363386	0.0382795	0.632484	Other
SFTPA2	0.0959232	0.83517	-0.20392	0.225771	Other
SFTPD	0.198464	0.51229	-0.127784	0.398968	Other
SGSH	0.184557	0.301255	0.312773	0.00242727	Significant in validation
SH2B3	0.0225269	0.971418	-0.0101833	0.956084	Other
SH2D1A	0.0294649	0.936307	0.206413	0.0505178	Other
SH3BGRL2	-0.0548196	0.910558	0.166177	0.181258	Other
SH3BP1	0.0170936	0.96476	0.0224735	0.844557	Other
SH3GLB2	0.097543	0.761332	-0.0257382	0.838449	Other
SHBG	-0.216393	0.213029	-0.37168	0.00244961	Significant in validation
SHC1	0.268261	0.490537	-0.171337	0.391405	Other
SHD	-0.0994741	0.843587	-0.0720656	0.662724	Other
SHISA5	0.0963765	0.368142	0.0282737	0.668029	Other
SHMT1	0.0724272	0.908454	0.136149	0.448402	Other
SHPK	-0.188502	0.375079	-0.0036621	0.973216	Other
SIAE	0.00587069	0.986066	-0.0398868	0.66147	Other
SIGLEC1	0.143939	0.363386	0.212051	0.0198606	Significant in validation
[truncated: 368 more rows]

## Sheet: S9 cells_upreg_fibrosis
TermID	genes	all	pval	padj	Count_library_HPA	Gene
Leydig cells	5	130	0.00121002	0.0367775	466	ALDH1A1,COL5A1,IGFBP7,ADAMTSL2,CLSTN2
Fibroblasts	4	78	0.00144226	0.0367775	242	ITGBL1,COL5A1,THBS2,ENPP2
Proximal tubular cells	4	121	0.00719632	0.122338	744	RIDA,ACY1,ENPP2,ADGRG1
Syncytiotrophoblasts	3	114	0.0380241	0.387846	760	ADAM12,KRT18,ADGRG1
Peritubular cells	3	134	0.0570877	0.475988	563	ITGBL1,COL5A1,IGFBP7
Ito cells	3	142	0.065813	0.475988	552	ITGBL1,THBS2,ADAMTSL2
Sertoli cells	3	84	0.0170527	0.217422	524	COL5A1,IGFBP7,ADAMTSL2
Extravillous trophoblasts	2	104	0.152761	0.649234	648	ADAM12,KRT18
Cone photoreceptor cells	2	90	0.120557	0.579715	1133	ADAM12,IGSF9
Hepatocytes	2	207	0.41196	0.906368	881	ALDH1A1,C19orf12
Exocrine glandular cells	2	92	0.125037	0.579715	347	KRT18,ADGRG1
Melanocytes	2	76	0.0905604	0.513175	394	THBS2,ENPP2
Intestinal endocrine cells	2	68	0.0746648	0.475988	445	ENPP2,ADAMTSL2
Spermatocytes	1	51	0.293789	0.906368	1185	ITGBL1
Ciliated cells	1	71	0.385128	0.906368	1158	ALDH1A1
Ductal cells	1	59	0.331753	0.906368	229	KRT18
Pancreatic endocrine cells	1	108	0.525631	1	403	KRT18
monocytes	1	133	0.602862	1	596	CD80
Suprabasal keratinocytes	1	66	0.363393	0.906368	505	THBS2
Smooth muscle cells	1	81	0.426526	0.906368	349	THBS2
Basal keratinocytes	1	66	0.363393	0.906368	423	THBS2
Enterocytes	1	120	0.564308	1	604	ACY1
Erythroid cells	1	61	0.34094	0.906368	349	ACY1
Hofbauer cells	1	193	0.742872	1	660	ENPP2
Cholangiocytes	1	49	0.283987	0.906368	310	ENPP2
Distal tubular cells	1	68	0.372172	0.906368	645	ADAMTSL2
Late spermatids	1	181	0.71925	1	2532	CLSTN2
Early spermatids	1	214	0.779788	1	3158	CLSTN2
Rod photoreceptor cells	1	75	0.402012	0.906368	943	IGSF9
Cytotrophoblasts	1	61	0.34094	0.906368	451	ADGRG1

## Sheet: S10 tissues_upreg_fibrosis
TermID	genes	all	pval	padj	Count_library_HPA	Gene
liver	4	217	0.0510681	0.878035	936	ALDH1A1,RIDA,ACY1,IGSF9
placenta	3	104	0.030009	0.878035	494	ADAM12,KRT18,ENPP2
kidney	2	67	0.0727506	0.878035	413	RIDA,ACY1
brain	2	258	0.531218	1	2587	ENPP2,CLSTN2
cervix, uterine	1	25	0.155969	0.878035	131	COL5A1
lymphoid tissue	1	311	0.894516	1	1419	CD80
breast	1	31	0.189845	0.878035	187	THBS2
urinary bladder	1	18	0.114768	0.878035	99	THBS2
intestine	1	138	0.616819	1	764	ACY1
adrenal gland	1	28	0.17307	0.878035	228	ADAMTSL2
heart muscle	1	54	0.308256	1	387	ADAMTSL2
ovary	1	23	0.144384	0.878035	173	CLSTN2
adipose tissue	1	52	0.298643	1	212	C19orf12

[truncated: 5 more sheets: S11 Results DE lean Steat, S12 Results DE obese steat, S13 Pathways Lean Steat, S14 DE Results subset 2000-HIV , S15 DE Results 300-OB]
